# Supplementary material for: Poly[(μ2-4,4′-bipyridine-κ2 N:N′)(μ2-2,2-dimeth­yl­cyclo­pentane-1,3-dicarboxyl­ato-κ4 O 1,O 1′:O 3,O 3′)cadmium]
Source: Acta Crystallogr Sect E Struct Rep Online. 2011 Oct 22;67(Pt 11):m1593. doi: 10.1107/S1600536811042656 (PMC3247004; doi:10.1107/S1600536811042656)
Supplement: Supplementary file 1 [file e-67-m1593-sup1.cif]

##############################################################################
#                                                                            #
# This CIF contains the data in a paper accepted for publication in          #
# Acta Crystallographica Section E. It conforms to the requirements of       #
# Notes for Authors for Acta Crystallographica Section E, and has been       #
# peer reviewed under the auspices of the IUCr Commission on Journals.       #
#                                                                            #
# Full details of the Crystallographic Information File format               #
# are given in the paper "The Crystallographic Information File (CIF):       #
# a New Standard Archive File for Crystallography" by S. R. Hall, F. H.      #
# Allen and I. D. Brown [Acta Cryst. (1991), A47, 655-685].                  #
#                                                                            #
# The current version of the core CIF dictionary is obtainable from          #
# ftp://ftp.iucr.org/pub/cif_core.dic.                                       #
#                                                                            #
# Software is freely available for graphical display of the structure(s)     #
# in this CIF. For information consult the CIF software page                 #
# http://www.iucr.org/resources/cif/software.                                #
#                                                                            #
# This file may be used for bona fide research purposes within the           #
# scientific community so long as proper attribution is given to the journal # 
# article from which it was obtained.                                        #
#                                                                            #
##############################################################################
data_global
_audit_creation_method     SHELXL-97
_journal_date_recd_electronic     2011-10-07
_journal_date_accepted     2011-10-14
_journal_name_full     'Acta Crystallographica, Section E'
_journal_year     2011
_journal_volume     67
_journal_issue     11
_journal_page_first     m1593
_journal_page_last     m1593
_journal_paper_category     QM
_journal_coeditor_code     XU5349
_publ_contact_author
;
     Dr. Seik Weng Ng
     Department of Chemistry
     University of Malaya
     50603 Kuala Lumpur
     Malaysia
;
_publ_contact_author_email     seikweng@um.edu.my
_publ_contact_author_fax     '03 7967 4193'
_publ_contact_author_phone     '03 7967 6778'
_publ_section_title
;\
Poly[(\m~2~-4,4'-bipyridine-\k^2^<i>N</i>:<i>N</i>')(\m~2~-2,2-\
dimethylcyclopentane-1,3-dicarboxylato-\
\k^4^<i>O</i>^1^,<i>O</i>^1'^:<i>O</i>^3^,<i>O</i>^3'^)cadmium]
;
loop_
    _publ_author_name
    _publ_author_address
    'Zhang, Xian-Fa'
;
Key Laboratory of Functional Inorganic Materials Chemistry
Ministry of Education
Heilongjiang University
Harbin 150080
People's Republic of China
;
    'Gao, Shan'
;
Key Laboratory of Functional Inorganic Materials Chemistry
Ministry of Education
Heilongjiang University
Harbin 150080
People's Republic of China
;
    'Ng, Seik Weng'
;
Department of Chemistry
University of Malaya
50603 Kuala Lumpur
Malaysia
and
Chemistry Department
Faculty of Science
King Abdulaziz University
PO Box 80203 Jeddah
Saudi Arabia
;
data_I
_audit_creation_method     SHELXL-97
_chemical_name_systematic
;
Poly[(\m~2~-4,4'-bipyridine-\k^2^<i>N</i>:<i>N</i>')(\m~2~-2,2-
dimethylcyclopentane-1,3-dicarboxylato-
\k^4^<i>O</i>^1^,<i>O</i>^1'^:<i>O</i>^3^,<i>O</i>^3'^)cadmium]
;
_chemical_name_common     ?
_chemical_formula_moiety     'C19 H20 Cd N2 O4'
_chemical_formula_sum     'C19 H20 Cd N2 O4'
_chemical_formula_iupac     '[Cd (C9 H12 O4) (C10 H8 N2)]'
_chemical_formula_weight     452.77
_chemical_melting_point     ?
_symmetry_cell_setting     monoclinic
_symmetry_space_group_name_H-M     'P 2/c'
_symmetry_space_group_name_Hall     '-P 2yc'
loop_
    _symmetry_equiv_pos_as_xyz
    'x, y, z'
    '-x, y, -z+1/2'
    '-x, -y, -z'
    'x, -y, z-1/2'
_cell_length_a     9.8527(5)
_cell_length_b     7.2830(4)
_cell_length_c     14.6432(9)
_cell_angle_alpha     90.00
_cell_angle_beta     100.8790(10)
_cell_angle_gamma     90.00
_cell_volume     1031.87(10)
_cell_formula_units_Z     2
_cell_measurement_reflns_used     7550
_cell_measurement_theta_min     3.14
_cell_measurement_theta_max     27.44
_cell_measurement_temperature     293(2)
_exptl_crystal_description     prism
_exptl_crystal_colour     colorless
_exptl_crystal_size_max     0.18
_exptl_crystal_size_mid     0.15
_exptl_crystal_size_min     0.13
_exptl_crystal_density_diffrn     1.457
_exptl_crystal_density_meas     ?
_exptl_crystal_density_method     'not measured'
_exptl_crystal_F_000     456
_exptl_absorpt_coefficient_mu     1.082
_exptl_absorpt_correction_type     multi-scan
_exptl_absorpt_process_details     '(ABSCOR; Higashi, 1995)'
_exptl_absorpt_correction_T_min     0.8291
_exptl_absorpt_correction_T_max     0.8722
_diffrn_ambient_temperature     293(2)
_diffrn_radiation_type     MoK\a
_diffrn_radiation_wavelength     0.71073
_diffrn_radiation_source     'fine-focus sealed tube'
_diffrn_radiation_monochromator     graphite
_diffrn_measurement_device_type     'Rigaku R-AXIS RAPID IP'
_diffrn_measurement_method     \w
_diffrn_detector_area_resol_mean     ?
_diffrn_reflns_number     9640
_diffrn_reflns_av_R_equivalents     0.0403
_diffrn_reflns_av_sigmaI/netI     0.0337
_diffrn_reflns_theta_min     3.14
_diffrn_reflns_theta_max     27.44
_diffrn_reflns_theta_full     27.44
_diffrn_measured_fraction_theta_max     0.999
_diffrn_measured_fraction_theta_full     0.999
_diffrn_reflns_limit_h_min     -12
_diffrn_reflns_limit_h_max     12
_diffrn_reflns_limit_k_min     -9
_diffrn_reflns_limit_k_max     8
_diffrn_reflns_limit_l_min     -18
_diffrn_reflns_limit_l_max     18
_diffrn_standards_number     0
_diffrn_standards_interval_count     0
_diffrn_standards_interval_time     0
_diffrn_standards_decay_%     0
_reflns_number_total     2364
_reflns_number_gt     1774
_reflns_threshold_expression     I>2\s(I)
_refine_ls_structure_factor_coef     Fsqd
_refine_ls_matrix_type     full
_refine_ls_R_factor_all     0.0737
_refine_ls_R_factor_gt     0.0537
_refine_ls_wR_factor_gt     0.1430
_refine_ls_wR_factor_ref     0.1708
_refine_ls_goodness_of_fit_ref     1.119
_refine_ls_restrained_S_all     1.127
_refine_ls_number_reflns     2364
_refine_ls_number_parameters     150
_refine_ls_number_restraints     51
_refine_ls_hydrogen_treatment     constr
_refine_ls_weighting_scheme     calc
_refine_ls_weighting_details
         'calc w=1/[\s^2^(Fo^2^)+(0.0794P)^2^+2.2957P] where P=(Fo^2^+2Fc^2^)/3'
_atom_sites_solution_hydrogens     geom
_atom_sites_solution_primary     direct
_atom_sites_solution_secondary     difmap
_refine_ls_shift/su_max     0.001
_refine_ls_shift/su_mean     0.001
_refine_diff_density_max     1.027
_refine_diff_density_min     -1.268
_refine_ls_extinction_method     none
_refine_ls_extinction_coef     ?
loop_
    _atom_type_symbol
    _atom_type_description
    _atom_type_scat_dispersion_real
    _atom_type_scat_dispersion_imag
    _atom_type_scat_source
    'C' 'C' 0.0033 0.0016
                         'International Tables Vol C Tables 4.2.6.8 and 6.1.1.4'
    'H' 'H' 0.0000 0.0000
                         'International Tables Vol C Tables 4.2.6.8 and 6.1.1.4'
    'N' 'N' 0.0061 0.0033
                         'International Tables Vol C Tables 4.2.6.8 and 6.1.1.4'
    'O' 'O' 0.0106 0.0060
                         'International Tables Vol C Tables 4.2.6.8 and 6.1.1.4'
    'Cd' 'Cd' -0.8075 1.2024
                         'International Tables Vol C Tables 4.2.6.8 and 6.1.1.4'
_computing_data_collection     'RAPID-AUTO (Rigaku, 1998)'
_computing_cell_refinement     'RAPID-AUTO (Rigaku, 1998)'
_computing_data_reduction     'CrystalClear (Rigaku/MSC, 2002)'
_computing_structure_solution     'SHELXS97 (Sheldrick, 2008)'
_computing_structure_refinement     'SHELXL97 (Sheldrick, 2008)'
_computing_molecular_graphics     'X-SEED (Barbour, 2001)'
_computing_publication_material     'publCIF (Westrip, 2010)'
loop_
    _atom_site_type_symbol
    _atom_site_label
    _atom_site_fract_x
    _atom_site_fract_y
    _atom_site_fract_z
    _atom_site_U_iso_or_equiv
    _atom_site_adp_type
    _atom_site_calc_flag
    _atom_site_refinement_flags
    _atom_site_occupancy
    _atom_site_symmetry_multiplicity
    _atom_site_disorder_assembly
    _atom_site_disorder_group
    Cd Cd1 0.5000 0.62834(9) 0.2500 0.0559(3) Uani d S 1 2 . .
    O O1 0.3446(5) 0.7854(9) 0.3202(4) 0.0823(15) Uani d . 1 1 A .
    O O2 0.2784(5) 0.7239(10) 0.1742(3) 0.0863(16) Uani d . 1 1 A .
    N N1 0.5040(6) 0.3945(8) 0.3589(4) 0.0662(14) Uani d . 1 1 . .
    C C1 0.2552(5) 0.7942(8) 0.2473(4) 0.0550(13) Uani d D 1 1 . .
    C C2 0.1213(9) 0.8972(19) 0.2457(10) 0.056(9) Uani d PDU 0.50 1 A -1
    H H2 0.1436 1.0054 0.2855 0.067 Uiso calc PR 0.50 1 A -1
    C C3 0.0477(13) 0.965(3) 0.1520(10) 0.089(4) Uani d PDU 0.50 1 A -1
    H H3A 0.0618 0.8805 0.1034 0.107 Uiso calc PR 0.50 1 A -1
    H H3B 0.0825 1.0848 0.1388 0.107 Uiso calc PR 0.50 1 A -1
    C C4 -0.1058(14) 0.977(3) 0.1565(12) 0.105(5) Uani d PDU 0.50 1 A -1
    H H4A -0.1358 1.1040 0.1544 0.126 Uiso calc PR 0.50 1 A -1
    H H4B -0.1609 0.9116 0.1047 0.126 Uiso calc PR 0.50 1 A -1
    C C5 -0.1204(10) 0.889(3) 0.2478(13) 0.080(14) Uani d PDU 0.50 1 . -1
    H H5 -0.1183 0.9937 0.2902 0.096 Uiso calc PR 0.50 1 . -1
    C C6 0.0133(11) 0.7874(13) 0.2848(7) 0.055(3) Uani d PDU 0.50 1 A -1
    C C7 0.0441(18) 0.764(3) 0.3889(8) 0.093(5) Uani d PDU 0.50 1 A -1
    H H7A 0.0492 0.8828 0.4181 0.140 Uiso calc PR 0.50 1 A -1
    H H7B 0.1307 0.7016 0.4072 0.140 Uiso calc PR 0.50 1 A -1
    H H7C -0.0282 0.6937 0.4078 0.140 Uiso calc PR 0.50 1 A -1
    C C8 0.009(5) 0.5890(13) 0.261(2) 0.067(5) Uani d PDU 0.50 1 A -1
    H H8A -0.0122 0.5751 0.1944 0.100 Uiso calc PR 0.50 1 A -1
    H H8B -0.0599 0.5288 0.2880 0.100 Uiso calc PR 0.50 1 A -1
    H H8C 0.0980 0.5348 0.2843 0.100 Uiso calc PR 0.50 1 A -1
    C C9 0.5964(9) 0.2616(14) 0.3637(7) 0.103(3) Uani d . 1 1 . .
    H H9 0.6640 0.2744 0.3275 0.124 Uiso calc R 1 1 . .
    C C10 0.6011(9) 0.1056(12) 0.4177(7) 0.090(3) Uani d . 1 1 . .
    H H10 0.6697 0.0179 0.4178 0.109 Uiso calc R 1 1 . .
    C C11 0.5015(7) 0.0832(9) 0.4713(4) 0.0557(13) Uani d . 1 1 . .
    C C12 0.4087(8) 0.2236(11) 0.4689(5) 0.076(2) Uani d . 1 1 . .
    H H12 0.3419 0.2171 0.5060 0.091 Uiso calc R 1 1 . .
    C C13 0.4122(8) 0.3746(10) 0.4125(5) 0.0710(18) Uani d . 1 1 . .
    H H13 0.3465 0.4663 0.4125 0.085 Uiso calc R 1 1 . .
loop_
    _atom_site_aniso_label
    _atom_site_aniso_U_11
    _atom_site_aniso_U_22
    _atom_site_aniso_U_33
    _atom_site_aniso_U_12
    _atom_site_aniso_U_13
    _atom_site_aniso_U_23
    Cd1 0.0517(4) 0.0662(4) 0.0532(4) 0.000 0.0187(2) 0.000
    O1 0.061(3) 0.110(4) 0.074(3) 0.018(3) 0.008(2) -0.020(3)
    O2 0.056(2) 0.140(5) 0.065(3) 0.005(3) 0.016(2) -0.014(3)
    N1 0.072(3) 0.069(3) 0.062(3) 0.007(3) 0.025(3) 0.013(2)
    C1 0.046(3) 0.059(3) 0.060(3) -0.004(3) 0.012(2) 0.005(3)
    C2 0.040(10) 0.058(11) 0.071(11) -0.010(6) 0.015(6) -0.001(6)
    C3 0.075(7) 0.105(8) 0.088(8) 0.012(7) 0.017(6) 0.028(7)
    C4 0.087(8) 0.126(9) 0.100(9) -0.030(7) 0.017(7) 0.040(8)
    C5 0.070(16) 0.080(16) 0.089(15) 0.005(8) 0.016(9) 0.000(8)
    C6 0.049(5) 0.060(5) 0.056(5) -0.006(5) 0.013(5) 0.001(4)
    C7 0.086(8) 0.110(9) 0.086(8) 0.007(7) 0.021(7) 0.005(7)
    C8 0.058(9) 0.065(5) 0.079(11) -0.002(8) 0.018(8) 0.003(7)
    C9 0.094(6) 0.113(7) 0.121(7) 0.026(5) 0.066(5) 0.055(6)
    C10 0.084(5) 0.095(6) 0.106(6) 0.027(4) 0.052(5) 0.040(5)
    C11 0.064(3) 0.062(3) 0.043(3) -0.002(3) 0.015(2) -0.003(2)
    C12 0.090(5) 0.079(4) 0.071(4) 0.015(4) 0.046(4) 0.015(4)
    C13 0.082(4) 0.074(4) 0.063(4) 0.011(4) 0.030(3) 0.007(3)
loop_
    _geom_bond_atom_site_label_1
    _geom_bond_atom_site_label_2
    _geom_bond_site_symmetry_2
    _geom_bond_distance
    _geom_bond_publ_flag
    Cd1 N1 2_655 2.328(5) ?
    Cd1 N1 . 2.328(5) y
    Cd1 O1 . 2.303(5) y
    Cd1 O1 2_655 2.303(5) ?
    Cd1 O2 2_655 2.359(5) ?
    Cd1 O2 . 2.359(5) y
    Cd1 C1 2_655 2.691(5) ?
    O1 C1 . 1.250(7) ?
    O2 C1 . 1.247(7) ?
    N1 C13 . 1.313(9) ?
    N1 C9 . 1.322(10) ?
    C1 C5 2 1.512(9) ?
    C1 C2 . 1.514(9) ?
    C2 C3 . 1.509(10) ?
    C2 C6 . 1.526(9) ?
    C2 H2 . 0.9800 ?
    C3 C4 . 1.528(10) ?
    C3 H3A . 0.9700 ?
    C3 H3B . 0.9700 ?
    C4 C5 . 1.513(10) ?
    C4 H4A . 0.9700 ?
    C4 H4B . 0.9700 ?
    C5 C1 2 1.512(9) ?
    C5 C6 . 1.520(10) ?
    C5 H5 . 0.9800 ?
    C6 C8 . 1.487(9) ?
    C6 C7 . 1.507(9) ?
    C7 H7A . 0.9600 ?
    C7 H7B . 0.9600 ?
    C7 H7C . 0.9600 ?
    C8 H8A . 0.9600 ?
    C8 H8B . 0.9600 ?
    C8 H8C . 0.9600 ?
    C9 C10 . 1.380(11) ?
    C9 H9 . 0.9300 ?
    C10 C11 . 1.377(9) ?
    C10 H10 . 0.9300 ?
    C11 C12 . 1.368(10) ?
    C11 C11 3_656 1.478(12) ?
    C12 C13 . 1.379(10) ?
    C12 H12 . 0.9300 ?
    C13 H13 . 0.9300 ?
loop_
    _geom_angle_atom_site_label_1
    _geom_angle_atom_site_label_2
    _geom_angle_atom_site_label_3
    _geom_angle_site_symmetry_1
    _geom_angle_site_symmetry_3
    _geom_angle
    _geom_angle_publ_flag
    O1 Cd1 O1 . 2_655 120.4(3) ?
    O1 Cd1 N1 . 2_655 137.9(2) ?
    O1 Cd1 N1 2_655 2_655 89.1(2) ?
    O1 Cd1 N1 . . 89.1(2) ?
    O1 Cd1 N1 2_655 . 137.9(2) ?
    N1 Cd1 N1 2_655 . 86.0(3) ?
    O1 Cd1 O2 . 2_655 106.12(19) ?
    O1 Cd1 O2 2_655 2_655 55.22(17) ?
    N1 Cd1 O2 2_655 2_655 115.6(2) ?
    N1 Cd1 O2 . 2_655 89.9(2) ?
    O1 Cd1 O2 . . 55.22(17) ?
    O1 Cd1 O2 2_655 . 106.12(19) ?
    N1 Cd1 O2 2_655 . 89.9(2) ?
    N1 Cd1 O2 . . 115.6(2) ?
    O2 Cd1 O2 2_655 . 145.7(3) ?
    O1 Cd1 C1 . 2_655 116.12(19) ?
    O1 Cd1 C1 2_655 2_655 27.62(17) ?
    N1 Cd1 C1 2_655 2_655 103.72(19) ?
    N1 Cd1 C1 . 2_655 114.8(2) ?
    O2 Cd1 C1 2_655 2_655 27.59(17) ?
    O2 Cd1 C1 . 2_655 128.4(2) ?
    C1 O1 Cd1 . . 93.7(4) ?
    C1 O2 Cd1 . . 91.2(4) ?
    C13 N1 C9 . . 115.7(6) ?
    C13 N1 Cd1 . . 124.5(5) ?
    C9 N1 Cd1 . . 119.6(4) ?
    O2 C1 O1 . . 119.9(5) ?
    O2 C1 C5 . 2 122.3(8) ?
    O1 C1 C5 . 2 117.8(8) ?
    O2 C1 C2 . . 119.4(7) ?
    O1 C1 C2 . . 120.7(7) ?
    C3 C2 C1 . . 116.4(10) ?
    C3 C2 C6 . . 105.3(9) ?
    C1 C2 C6 . . 113.7(10) ?
    C3 C2 H2 . . 107.0 ?
    C1 C2 H2 . . 107.0 ?
    C6 C2 H2 . . 107.0 ?
    C2 C3 C4 . . 106.8(10) ?
    C2 C3 H3A . . 110.4 ?
    C4 C3 H3A . . 110.4 ?
    C2 C3 H3B . . 110.4 ?
    C4 C3 H3B . . 110.4 ?
    H3A C3 H3B . . 108.6 ?
    C5 C4 C3 . . 105.9(11) ?
    C5 C4 H4A . . 110.6 ?
    C3 C4 H4A . . 110.6 ?
    C5 C4 H4B . . 110.6 ?
    C3 C4 H4B . . 110.6 ?
    H4A C4 H4B . . 108.7 ?
    C1 C5 C4 2 . 117.8(11) ?
    C1 C5 C6 2 . 118.0(11) ?
    C4 C5 C6 . . 107.5(11) ?
    C1 C5 H5 2 . 103.8 ?
    C4 C5 H5 . . 103.8 ?
    C6 C5 H5 . . 103.8 ?
    C8 C6 C7 . . 97.0(16) ?
    C8 C6 C5 . . 114(2) ?
    C7 C6 C5 . . 114.2(11) ?
    C8 C6 C2 . . 114.1(19) ?
    C7 C6 C2 . . 114.7(11) ?
    C5 C6 C2 . . 103.2(7) ?
    C6 C7 H7A . . 109.5 ?
    C6 C7 H7B . . 109.5 ?
    H7A C7 H7B . . 109.5 ?
    C6 C7 H7C . . 109.5 ?
    H7A C7 H7C . . 109.5 ?
    H7B C7 H7C . . 109.5 ?
    C6 C8 H8A . . 109.5 ?
    C6 C8 H8B . . 109.5 ?
    H8A C8 H8B . . 109.5 ?
    C6 C8 H8C . . 109.5 ?
    H8A C8 H8C . . 109.5 ?
    H8B C8 H8C . . 109.5 ?
    N1 C9 C10 . . 125.5(7) ?
    N1 C9 H9 . . 117.2 ?
    C10 C9 H9 . . 117.2 ?
    C11 C10 C9 . . 118.3(7) ?
    C11 C10 H10 . . 120.9 ?
    C9 C10 H10 . . 120.9 ?
    C12 C11 C10 . . 116.2(6) ?
    C12 C11 C11 . 3_656 122.8(7) ?
    C10 C11 C11 . 3_656 121.0(7) ?
    C11 C12 C13 . . 121.3(6) ?
    C11 C12 H12 . . 119.4 ?
    C13 C12 H12 . . 119.4 ?
    N1 C13 C12 . . 122.9(7) ?
    N1 C13 H13 . . 118.5 ?
    C12 C13 H13 . . 118.5 ?
loop_
    _geom_torsion_atom_site_label_1
    _geom_torsion_atom_site_label_2
    _geom_torsion_atom_site_label_3
    _geom_torsion_atom_site_label_4
    _geom_torsion_site_symmetry_1
    _geom_torsion_site_symmetry_2
    _geom_torsion_site_symmetry_3
    _geom_torsion_site_symmetry_4
    _geom_torsion
    _geom_torsion_publ_flag
    O1 Cd1 O1 C1 2_655 . . . 88.7(4) ?
    N1 Cd1 O1 C1 2_655 . . . -39.8(6) ?
    N1 Cd1 O1 C1 . . . . -122.8(5) ?
    O2 Cd1 O1 C1 2_655 . . . 147.5(4) ?
    O2 Cd1 O1 C1 . . . . -0.3(4) ?
    C1 Cd1 O1 C1 2_655 . . . 119.8(4) ?
    O1 Cd1 O2 C1 . . . . 0.3(4) ?
    O1 Cd1 O2 C1 2_655 . . . -115.9(4) ?
    N1 Cd1 O2 C1 2_655 . . . 155.1(4) ?
    N1 Cd1 O2 C1 . . . . 69.6(5) ?
    O2 Cd1 O2 C1 2_655 . . . -64.9(4) ?
    C1 Cd1 O2 C1 2_655 . . . -97.3(5) ?
    O1 Cd1 N1 C13 . . . . 15.5(6) ?
    O1 Cd1 N1 C13 2_655 . . . 153.2(6) ?
    N1 Cd1 N1 C13 2_655 . . . -122.6(7) ?
    O2 Cd1 N1 C13 2_655 . . . 121.7(6) ?
    O2 Cd1 N1 C13 . . . . -34.6(7) ?
    C1 Cd1 N1 C13 2_655 . . . 134.1(6) ?
    O1 Cd1 N1 C9 . . . . -170.5(7) ?
    O1 Cd1 N1 C9 2_655 . . . -32.9(8) ?
    N1 Cd1 N1 C9 2_655 . . . 51.3(7) ?
    O2 Cd1 N1 C9 2_655 . . . -64.4(7) ?
    O2 Cd1 N1 C9 . . . . 139.3(7) ?
    C1 Cd1 N1 C9 2_655 . . . -52.0(8) ?
    Cd1 O2 C1 O1 . . . . -0.6(7) ?
    Cd1 O2 C1 C5 . . . 2 -179.7(11) ?
    Cd1 O2 C1 C2 . . . . 176.6(7) ?
    Cd1 O1 C1 O2 . . . . 0.6(7) ?
    Cd1 O1 C1 C5 . . . 2 179.8(10) ?
    Cd1 O1 C1 C2 . . . . -176.5(7) ?
    O2 C1 C2 C3 . . . . -20.7(16) ?
    O1 C1 C2 C3 . . . . 156.4(11) ?
    C5 C1 C2 C3 2 . . . -154(14) ?
    O2 C1 C2 C6 . . . . 101.9(11) ?
    O1 C1 C2 C6 . . . . -81.0(12) ?
    C5 C1 C2 C6 2 . . . -32(13) ?
    C1 C2 C3 C4 . . . . 153.2(14) ?
    C6 C2 C3 C4 . . . . 26.3(19) ?
    C2 C3 C4 C5 . . . . -8(2) ?
    C3 C4 C5 C1 . . . 2 -149.5(17) ?
    C3 C4 C5 C6 . . . . -13(2) ?
    C1 C5 C6 C8 2 . . . 41(2) ?
    C4 C5 C6 C8 . . . . -95(2) ?
    C1 C5 C6 C7 2 . . . -70(2) ?
    C4 C5 C6 C7 . . . . 154.3(15) ?
    C1 C5 C6 C2 2 . . . 165.3(14) ?
    C4 C5 C6 C2 . . . . 29.1(17) ?
    C3 C2 C6 C8 . . . . 91(2) ?
    C1 C2 C6 C8 . . . . -38.0(19) ?
    C3 C2 C6 C7 . . . . -158.8(13) ?
    C1 C2 C6 C7 . . . . 72.7(16) ?
    C3 C2 C6 C5 . . . . -33.8(14) ?
    C1 C2 C6 C5 . . . . -162.4(12) ?
    C13 N1 C9 C10 . . . . 1.7(15) ?
    Cd1 N1 C9 C10 . . . . -172.8(9) ?
    N1 C9 C10 C11 . . . . 0.4(17) ?
    C9 C10 C11 C12 . . . . -2.6(13) ?
    C9 C10 C11 C11 . . . 3_656 178.3(9) ?
    C10 C11 C12 C13 . . . . 2.7(12) ?
    C11 C11 C12 C13 3_656 . . . -178.2(8) ?
    C9 N1 C13 C12 . . . . -1.5(12) ?
    Cd1 N1 C13 C12 . . . . 172.6(6) ?
    C11 C12 C13 N1 . . . . -0.7(13) ?
