# Supplementary material for: Poly[(μ2-4,4′-bipyridine-κ2 N:N′)(μ2-2,2-dimeth­yl­cyclo­pentane-1,3-dicarboxyl­ato-κ4 O 1,O 1′:O 3,O 3′)cadmium]
Source: Acta Crystallogr Sect E Struct Rep Online. 2011 Oct 22;67(Pt 11):m1593. doi: 10.1107/S1600536811042656 (PMC3247004; doi:10.1107/S1600536811042656)
Supplement: Supplementary file 2 [file e-67-m1593-Isup2.hkl]

# 
# h,k,l, Fc-squared, Fo-squared, sigma(Fo-squared) and status flag 
# 
data_I
_shelx_title '  P2/c' 
_shelx_refln_list_code          4 
_shelx_F_calc_maximum      144.53 
_exptl_crystal_F_000       456.00 
_reflns_d_resolution_high  0.7712 
 
loop_ 
 _symmetry_equiv_pos_as_xyz 
 'x, y, z' 
 '-x, y, -z+1/2' 
 '-x, -y, -z' 
 'x, -y, z-1/2' 
 
_cell_length_a     9.8527 
_cell_length_b     7.2830 
_cell_length_c    14.6432 
_cell_angle_alpha  90.000 
_cell_angle_beta  100.879 
_cell_angle_gamma  90.000 
 
_shelx_F_squared_multiplier     1.000 
 
loop_ 
 _refln_index_h 
 _refln_index_k 
 _refln_index_l 
 _refln_F_squared_calc 
 _refln_F_squared_meas 
 _refln_F_squared_sigma 
 _refln_observed_status 
   2   0   0    19148.21    19766.23    302.87 o 
   3   0   0     1688.99     2433.12     29.59 o 
   4   0   0     4161.41     2913.74     37.60 o 
   5   0   0     3801.35     3937.11     58.79 o 
   6   0   0     1612.97     1550.67     23.65 o 
   7   0   0      877.06      770.94     19.65 o 
   8   0   0     1963.62     2149.27     37.25 o 
   9   0   0      717.56      735.57     17.61 o 
  10   0   0      397.56      409.44     19.97 o 
  11   0   0      196.39      209.26     11.72 o 
  12   0   0      139.38      125.98     12.92 o 
   1   1   0     6659.36     7195.53     67.59 o 
   2   1   0     3280.43     3264.26     99.77 o 
   3   1   0     1836.07     1561.59     15.11 o 
   4   1   0     4095.53     4231.76     43.30 o 
   5   1   0      745.97      634.74      9.96 o 
   6   1   0     1102.57     1134.09     14.72 o 
   7   1   0      413.28      401.59      7.76 o 
   8   1   0      208.55      225.66      7.57 o 
   9   1   0      220.25      245.19     10.26 o 
  10   1   0      131.37      152.21      6.17 o 
  11   1   0       42.16       25.40      7.76 o 
  12   1   0       44.93       15.31     11.73 o 
   0   2   0     3542.90     2826.08     42.68 o 
   1   2   0     1163.71     1429.07     17.56 o 
   2   2   0     1217.21     1087.35     14.12 o 
   3   2   0     1744.94     2253.64     31.69 o 
   4   2   0       12.57       51.25      3.22 o 
   5   2   0       71.64      123.65      3.26 o 
   6   2   0       41.92       58.21      2.59 o 
   7   2   0       39.47       56.71      3.25 o 
   8   2   0        4.29        9.47      2.96 o 
   9   2   0        6.85       23.47      4.82 o 
  10   2   0        6.16        5.73      2.83 o 
  11   2   0        3.54        2.49      4.02 o 
  12   2   0        2.79       -1.57      6.25 o 
   0   3   0     1542.86     1239.45     23.54 o 
   1   3   0     2197.84     2309.06     23.12 o 
   2   3   0     2602.79     2497.64     27.43 o 
   3   3   0     2428.27     2147.59     34.20 o 
   4   3   0     1521.96     1644.50     28.65 o 
   5   3   0     1174.98     1165.89     17.79 o 
   6   3   0      481.48      504.82     15.30 o 
   7   3   0      307.15      285.11     22.89 o 
   8   3   0      127.96      147.63     14.03 o 
   9   3   0      216.26      245.27     12.36 o 
  10   3   0      140.61      189.81     16.04 o 
  11   3   0       58.16       67.00     13.24 o 
   0   4   0     1680.44     2107.71     30.96 o 
   1   4   0     2818.52     2566.03     28.63 o 
   2   4   0     3746.59     4016.83     43.79 o 
   3   4   0     3596.68     3562.74    116.98 o 
   4   4   0     1179.89     1218.26     29.83 o 
   5   4   0      980.26     1189.11     43.59 o 
   6   4   0      857.66      848.74     38.98 o 
   7   4   0      530.92      589.48     24.35 o 
   8   4   0      444.66      514.93     20.11 o 
   9   4   0      177.89      198.89     16.39 o 
  10   4   0      172.92      196.78     18.12 o 
  11   4   0       88.96      141.29     17.67 o 
   0   5   0     1058.58      882.07     17.18 o 
   1   5   0      517.81      644.54      9.99 o 
   2   5   0      525.64      537.49      7.48 o 
   3   5   0      108.52       77.15      8.47 o 
   4   5   0      509.75      615.20     32.31 o 
   5   5   0       78.49       62.86     14.81 o 
   6   5   0      173.92      204.53     14.81 o 
   7   5   0      103.78      134.92     39.43 o 
   8   5   0       74.24       79.31     11.81 o 
   9   5   0       23.24       38.84     14.54 o 
  10   5   0        8.43        8.65      8.64 o 
   0   6   0      155.07      203.32      7.98 o 
   1   6   0       13.66        5.89      2.42 o 
   2   6   0       39.50       28.55      3.04 o 
   3   6   0        0.03        1.05      1.44 o 
   4   6   0        1.66        2.85      3.20 o 
   5   6   0        0.01        1.19      1.45 o 
   6   6   0        0.02       -1.43      7.13 o 
   7   6   0        5.16        7.66      8.68 o 
   8   6   0        0.31        9.11      9.92 o 
   9   6   0        0.13       -0.73      6.01 o 
   0   7   0      373.74      415.48     22.46 o 
   1   7   0      246.02      239.83     12.99 o 
   2   7   0      164.75      157.40     15.63 o 
   3   7   0      103.62      150.71     11.02 o 
   4   7   0      121.56      106.51     12.15 o 
   5   7   0       62.21       80.88     29.89 o 
   6   7   0       38.34       25.75     22.63 o 
   7   7   0       40.59       15.50     12.78 o 
   8   7   0       37.73       22.51     17.91 o 
   0   8   0      117.53       97.33     13.52 o 
   1   8   0      109.14       94.30     11.43 o 
   2   8   0       99.45       77.43     12.28 o 
   3   8   0       78.44       37.79     16.35 o 
   4   8   0       23.28       18.34     13.64 o 
   5   8   0       37.86       28.36     11.51 o 
   6   8   0       26.04       13.80     11.86 o 
   0   9   0        3.15       -0.16      3.24 o 
   1   9   0       19.28        3.33      4.32 o 
   2   9   0       16.24        7.23      8.49 o 
   3   9   0       13.92        7.03      7.05 o 
 -12   1   1       39.58       11.05      7.74 o 
 -11   1   1       20.15       13.14      4.85 o 
 -10   1   1       48.57       57.18      5.30 o 
  -9   1   1       75.10       86.34      6.03 o 
  -8   1   1      436.60      446.69     11.01 o 
  -7   1   1      203.25      217.33      6.43 o 
  -6   1   1     1817.09     1661.86     22.62 o 
  -5   1   1     3955.20     3802.02     37.92 o 
  -4   1   1     5122.88     4996.66     46.56 o 
  -3   1   1        5.09       11.58      1.28 o 
  -2   1   1      333.55      295.30      6.01 o 
  -1   1   1       53.03      113.79      2.06 o 
   0   1   1    15569.97    15823.40    158.72 o 
   1   1   1        2.91       20.45      1.35 o 
   2   1   1       59.65      136.49      3.06 o 
   3   1   1      343.81      241.72      3.71 o 
   4   1   1     2810.84     2760.42     23.24 o 
   5   1   1     1638.30     1615.41     14.66 o 
   6   1   1      585.50      586.90     15.39 o 
   7   1   1      426.97      438.74      7.50 o 
   8   1   1      800.28      787.98     12.89 o 
   9   1   1      167.17      165.28      5.87 o 
  10   1   1       26.25       21.87      8.85 o 
  11   1   1       14.47        9.02      4.58 o 
  12   1   1       37.23        6.12      7.32 o 
 -12   2   1       63.50       37.33     27.15 o 
 -11   2   1       88.60       91.84      7.04 o 
 -10   2   1      250.41      251.96     14.94 o 
  -9   2   1      374.98      374.41     11.63 o 
  -8   2   1      272.37      344.84     10.00 o 
  -7   2   1      516.81      429.29      8.16 o 
  -6   2   1     1217.68     1348.71     18.29 o 
  -5   2   1     1370.23     1300.42     16.90 o 
  -4   2   1     4272.88     4218.04     82.08 o 
  -3   2   1     3902.60     4264.39     79.65 o 
  -2   2   1     6595.86     6339.87    159.27 o 
  -1   2   1     6741.72     5873.29    154.95 o 
   0   2   1     1226.47     1716.36     16.15 o 
   1   2   1     2357.21     1846.05     27.10 o 
   2   2   1     1931.55     1985.60     67.21 o 
   3   2   1     1336.07     1312.21     25.02 o 
   4   2   1     2867.52     2771.36     24.28 o 
   5   2   1     1106.80     1075.07     20.40 o 
   6   2   1     1271.14     1185.82     18.13 o 
   7   2   1      750.29      724.59     18.43 o 
   8   2   1      366.73      371.93     12.67 o 
   9   2   1      405.10      417.40     19.84 o 
  10   2   1      211.42      200.77     20.61 o 
  11   2   1       73.69       58.21     13.29 o 
  12   2   1       51.34       47.04     20.11 o 
 -12   3   1        4.92        4.49     10.94 o 
 -11   3   1       36.68       39.84     11.68 o 
 -10   3   1       69.27       47.73     12.00 o 
  -9   3   1       54.13       48.26      4.08 o 
  -8   3   1      203.73      167.01      7.55 o 
  -7   3   1      318.28      378.72     15.90 o 
  -6   3   1      181.43      157.20      5.81 o 
  -5   3   1      205.48      195.58     11.44 o 
  -4   3   1       46.67       55.49      3.23 o 
  -3   3   1     1908.19     1583.94     19.36 o 
  -2   3   1     2035.40     1987.24     23.25 o 
  -1   3   1       40.63       88.89      4.57 o 
   0   3   1      158.41       85.71      3.63 o 
   1   3   1      192.11      271.50      4.51 o 
   2   3   1     2569.90     2606.42     25.85 o 
   3   3   1     1384.04     1237.46     16.37 o 
   4   3   1      231.35      224.55      6.23 o 
   5   3   1      363.18      369.39     14.34 o 
   6   3   1      413.65      417.44     13.57 o 
   7   3   1       92.03      124.30     12.48 o 
   8   3   1       99.48      135.24     12.24 o 
   9   3   1       22.74       11.80      3.01 o 
  10   3   1      113.49      144.46     13.49 o 
  11   3   1       52.42       55.64     21.17 o 
 -11   4   1        2.05       12.61     11.01 o 
 -10   4   1        9.84        5.49     10.24 o 
  -9   4   1       20.21       18.46     10.54 o 
  -8   4   1        0.36        4.31      2.69 o 
  -7   4   1       19.18       24.04      4.86 o 
  -6   4   1        0.05        1.17      2.82 o 
  -5   4   1      128.32      121.19     20.24 o 
  -4   4   1       28.81       21.71      5.69 o 
  -3   4   1       91.54       80.66      2.88 o 
  -2   4   1        0.99        6.34      1.70 o 
  -1   4   1        3.36       17.07      3.82 o 
   0   4   1       39.74       79.31      3.52 o 
   1   4   1       20.37       21.24      1.88 o 
   2   4   1       96.47      101.40      3.05 o 
   3   4   1      406.66      339.28      6.53 o 
   4   4   1       30.77       37.17      4.08 o 
   5   4   1       96.16      131.57     31.81 o 
   6   4   1        0.11        0.77      3.75 o 
   7   4   1        2.28        9.40      5.16 o 
   8   4   1        7.27        0.12     13.76 o 
   9   4   1        0.21       -4.39      6.45 o 
  10   4   1        4.31       -0.38      5.95 o 
  11   4   1        2.61       -2.85      8.22 o 
 -10   5   1       30.58       36.78     30.75 o 
  -9   5   1       53.22       71.33     12.31 o 
  -8   5   1      105.80      131.28     24.17 o 
  -7   5   1      155.18      213.60     18.14 o 
  -6   5   1      185.69      252.52     17.46 o 
  -5   5   1      242.94      279.25     16.74 o 
  -4   5   1      271.95      307.98     34.90 o 
  -3   5   1      939.07     1001.48     15.33 o 
  -2   5   1      597.65      640.72     10.10 o 
  -1   5   1      821.76      773.73     11.55 o 
   0   5   1      292.53      338.26      7.34 o 
   1   5   1      749.46      727.42      9.97 o 
   2   5   1      522.37      535.18      9.86 o 
   3   5   1      586.94      681.94     14.12 o 
   4   5   1      206.99      255.06     19.09 o 
   5   5   1      209.81      258.27     14.82 o 
   6   5   1      168.49      209.96     17.70 o 
   7   5   1      115.12      159.72     17.65 o 
   8   5   1       72.65       82.84     12.48 o 
   9   5   1       50.53       68.71     12.64 o 
  10   5   1       36.19       41.45     19.76 o 
  -9   6   1       32.96       20.32     22.17 o 
  -8   6   1       63.77       44.85     32.09 o 
  -7   6   1       99.01      139.93     16.74 o 
  -6   6   1      125.88      178.73     17.22 o 
  -5   6   1      165.74      176.81     18.83 o 
  -4   6   1      569.48      615.10     36.72 o 
  -3   6   1      293.90      329.01     19.14 o 
  -2   6   1      526.54      558.86     11.37 o 
  -1   6   1      440.61      503.67      9.50 o 
   0   6   1      602.29      633.17     10.89 o 
   1   6   1      272.60      306.45      7.05 o 
   2   6   1      167.31      176.62      9.97 o 
   3   6   1       44.26       32.94      3.86 o 
   4   6   1      240.71      276.94     13.92 o 
   5   6   1      124.99      164.72     16.05 o 
   6   6   1      196.81      278.02     16.86 o 
   7   6   1      184.40      243.80     19.43 o 
   8   6   1      124.72      141.43     48.00 o 
   9   6   1       51.04       54.12     16.11 o 
  -8   7   1       15.08        7.46     11.27 o 
  -7   7   1        8.36        6.47      9.47 o 
  -6   7   1       55.64       10.51     12.62 o 
  -5   7   1       56.35       41.71     15.94 o 
  -4   7   1       34.92       46.49      7.28 o 
  -3   7   1       43.12       34.77      4.21 o 
  -2   7   1       43.86       42.42      4.35 o 
  -1   7   1       11.86       11.58      3.02 o 
   0   7   1       41.24       47.04      4.50 o 
   1   7   1       12.93        7.62      2.82 o 
   2   7   1       41.04       37.20      4.74 o 
   3   7   1       44.18       29.67      5.84 o 
   4   7   1       17.18       14.00      4.72 o 
   5   7   1       42.17       17.81     14.48 o 
   6   7   1       25.88       30.60     21.58 o 
   7   7   1        8.31        4.79      7.61 o 
   8   7   1       10.39        4.93      8.74 o 
  -6   8   1        1.04        1.98      6.39 o 
  -5   8   1        5.49        9.33      8.48 o 
  -4   8   1        5.58        3.26      4.71 o 
  -3   8   1        6.22        0.87      3.44 o 
  -2   8   1        1.84        0.13      1.47 o 
  -1   8   1        2.98       -0.33      2.30 o 
   0   8   1       17.48        5.21      3.31 o 
   1   8   1        1.67        3.04      3.35 o 
   2   8   1        0.03       -0.21      1.79 o 
   3   8   1        2.16       -2.09      5.02 o 
   4   8   1        1.26        3.15      6.62 o 
   5   8   1        7.06        5.33      8.77 o 
   6   8   1        1.13       -0.27      5.25 o 
  -3   9   1       31.96       13.00     11.04 o 
  -2   9   1       29.21       18.96      8.06 o 
  -1   9   1       30.66       10.58      5.45 o 
   0   9   1        9.79        5.38      3.85 o 
   1   9   1       25.17       13.86      6.95 o 
   2   9   1       19.37       11.80     10.26 o 
   3   9   1       20.05        7.13     13.76 o 
 -12   0   2      110.07      124.63     11.18 o 
 -11   0   2      119.25      122.36     12.18 o 
 -10   0   2      322.06      351.97     16.24 o 
  -9   0   2      201.49      183.05     12.82 o 
  -8   0   2      854.65      948.87     31.35 o 
  -7   0   2      472.73      449.77     13.31 o 
  -6   0   2     3128.60     2882.85     44.07 o 
  -5   0   2     8316.42     8289.44    122.64 o 
  -4   0   2     6775.79     6302.17     89.70 o 
  -3   0   2      914.56      862.69     11.97 o 
  -2   0   2     3034.17     2557.39     36.90 o 
  -1   0   2      353.04      377.01      9.82 o 
   1   0   2       30.24       60.03      6.11 o 
   2   0   2      895.40      796.56     12.52 o 
   3   0   2     3625.02     3111.54     81.53 o 
   4   0   2     4536.82     4047.12    193.34 o 
   5   0   2     2090.17     2031.00     29.70 o 
   6   0   2     1141.35     1203.58     21.98 o 
   7   0   2      751.59      768.66     17.84 o 
   8   0   2     1514.04     1508.97     29.66 o 
   9   0   2      188.27      174.55      9.79 o 
  10   0   2       34.26       28.48      5.82 o 
  11   0   2       21.32       13.38      8.08 o 
  12   0   2       41.29       12.21     17.58 o 
 -12   1   2       53.00       23.31     11.55 o 
 -11   1   2       92.10       80.55      8.76 o 
 -10   1   2      273.60      283.93     10.53 o 
  -9   1   2      512.23      542.24     14.97 o 
  -8   1   2      630.75      567.79     15.82 o 
  -7   1   2      883.56      957.98     14.68 o 
  -6   1   2     2091.74     1945.65     20.27 o 
  -5   1   2      865.42      710.66      8.74 o 
  -4   1   2     3637.87     4552.92     40.23 o 
  -3   1   2     1099.05      602.93      6.54 o 
  -2   1   2     3519.77     3383.70     51.02 o 
  -1   1   2     6572.36     8855.28     83.13 o 
   0   1   2     3751.93     2334.25     25.76 o 
   1   1   2     7665.49     8901.59    171.90 o 
   2   1   2     7915.34     9160.60    116.54 o 
   3   1   2     3380.77     2831.92     45.85 o 
   4   1   2     3912.97     4331.27     72.52 o 
   5   1   2     1220.33     1281.07     13.27 o 
   6   1   2      778.33      681.13      9.26 o 
   7   1   2      543.21      601.16      9.14 o 
   8   1   2      155.38      150.43      6.45 o 
   9   1   2      204.90      225.26      8.21 o 
  10   1   2      113.99      148.48      7.70 o 
  11   1   2       45.56       24.05     10.12 o 
  12   1   2       46.79       18.65      9.95 o 
 -12   2   2        3.10        3.60      6.62 o 
 -11   2   2        0.05        1.18      3.53 o 
 -10   2   2        0.72        0.68      2.41 o 
  -9   2   2        0.01        5.08      2.79 o 
  -8   2   2        0.35        1.05      1.88 o 
  -7   2   2       51.95       64.51      5.27 o 
  -6   2   2      303.69      307.75      5.47 o 
  -5   2   2      257.04      227.98      4.98 o 
  -4   2   2      862.73      980.28     11.02 o 
  -3   2   2      586.50      634.81      9.76 o 
  -2   2   2      520.19      469.73      5.26 o 
  -1   2   2      752.85      607.45      6.20 o 
   0   2   2      638.05      721.46      7.95 o 
   1   2   2      154.04      204.19      2.59 o 
   2   2   2      373.12      405.31      5.28 o 
   3   2   2       16.61       35.73      1.87 o 
   4   2   2      216.61      203.41      3.35 o 
   5   2   2       30.38       23.18      1.57 o 
   6   2   2       23.89       19.85      2.87 o 
   7   2   2       88.51       90.25      6.34 o 
   8   2   2       72.01       68.00      5.51 o 
   9   2   2       18.24       26.27      4.22 o 
  10   2   2       13.72       10.89      3.63 o 
  11   2   2        5.17        6.41      4.40 o 
 -12   3   2       15.28        8.74      8.21 o 
 -11   3   2       53.78       35.24     11.24 o 
 -10   3   2      177.48      150.70     17.79 o 
  -9   3   2      321.78      301.00     29.77 o 
  -8   3   2      180.36      211.24     12.00 o 
  -7   3   2      590.32      517.55     11.98 o 
  -6   3   2      468.27      559.43      8.14 o 
  -5   3   2      875.63      819.18     10.79 o 
  -4   3   2      488.94      480.20      7.07 o 
  -3   3   2     1290.89     1224.62     13.11 o 
  -2   3   2     2716.15     2556.34     24.43 o 
  -1   3   2     3118.99     3084.33     29.14 o 
   0   3   2     1250.41     1225.69     14.47 o 
   1   3   2     1431.97     1412.67     15.29 o 
   2   3   2     1503.86     1434.28     20.46 o 
   3   3   2     1720.57     1749.81     34.17 o 
   4   3   2     1449.28     1559.32     32.93 o 
   5   3   2      703.25      718.91     16.90 o 
   6   3   2      522.65      564.93     16.47 o 
   7   3   2      208.82      233.47     14.21 o 
   8   3   2      102.15      131.40     11.06 o 
   9   3   2      117.97      147.64     16.23 o 
  10   3   2       82.49      104.88     16.06 o 
  11   3   2       43.59       34.38     16.29 o 
 -11   4   2       82.58       58.43     42.71 o 
 -10   4   2      109.07      120.90     39.37 o 
  -9   4   2      169.89      125.91     47.03 o 
  -8   4   2      458.69      506.11     39.28 o 
  -7   4   2      498.09      534.70     13.46 o 
  -6   4   2      599.22      689.67     21.27 o 
  -5   4   2      596.98      659.10     21.24 o 
  -4   4   2      638.75      607.16     11.24 o 
  -3   4   2     2234.00     2342.36     34.84 o 
  -2   4   2     1853.85     1864.53     28.05 o 
  -1   4   2     1138.38      992.35     14.23 o 
   0   4   2     1233.99     1427.37     23.90 o 
   1   4   2     1397.80     1336.68     18.78 o 
   2   4   2     2274.54     2232.13     27.50 o 
   3   4   2     1556.53     1857.23     26.96 o 
   4   4   2      861.41      840.54     19.37 o 
   5   4   2      948.29     1007.79     25.94 o 
   6   4   2      615.36      705.69     20.93 o 
   7   4   2      206.76      243.46     13.85 o 
   8   4   2      126.61      179.90     17.25 o 
   9   4   2       51.65       76.87     13.13 o 
  10   4   2       93.21      115.39     14.02 o 
  11   4   2       46.90       48.16     12.46 o 
 -10   5   2       26.59       15.84     16.26 o 
  -9   5   2       64.01       31.94     41.30 o 
  -8   5   2      208.13      226.34     19.30 o 
  -7   5   2      265.31      279.50     17.78 o 
  -6   5   2      371.01      417.11     16.90 o 
  -5   5   2      209.48      204.11     12.80 o 
  -4   5   2      761.66      896.80     22.30 o 
  -3   5   2       70.21       56.03      3.66 o 
  -2   5   2      193.58      199.20      8.77 o 
  -1   5   2      170.09      218.87      8.03 o 
   0   5   2      866.63      792.58     13.70 o 
   1   5   2      950.67     1128.89     18.50 o 
   2   5   2      926.73      967.08     18.73 o 
   3   5   2      368.72      336.85     20.09 o 
   4   5   2      654.28      810.19     26.35 o 
   5   5   2      117.47      133.20     11.97 o 
   6   5   2      162.95      199.70     13.56 o 
   7   5   2       80.57      112.15     14.10 o 
   8   5   2       67.71       67.38     15.66 o 
   9   5   2       34.85       54.43     12.26 o 
  10   5   2        9.86       16.03     10.12 o 
  -9   6   2        9.28        8.10     10.41 o 
  -8   6   2        2.96        0.18      7.72 o 
  -7   6   2       29.15       37.87      5.07 o 
  -6   6   2        0.20       -0.03      3.73 o 
  -5   6   2        3.93        4.05      7.66 o 
  -4   6   2        1.99        6.16      2.14 o 
  -3   6   2       22.68       10.99      2.82 o 
  -2   6   2        5.73        4.77      2.57 o 
  -1   6   2       53.05       68.75      5.86 o 
   0   6   2       13.07        3.84      2.73 o 
   1   6   2      114.04      139.95      6.23 o 
   2   6   2       48.80       57.57      3.76 o 
   3   6   2       55.08       33.07      5.13 o 
   4   6   2       34.80       31.09      8.72 o 
   5   6   2        6.33        8.96      6.39 o 
   6   6   2        3.48        1.35      5.66 o 
   7   6   2        2.19        6.91      7.62 o 
   8   6   2        0.00       -0.53      5.53 o 
   9   6   2        4.34        4.89      9.80 o 
  -8   7   2       38.35       22.83     18.82 o 
  -7   7   2       43.27       30.64     30.11 o 
  -6   7   2       59.84       53.49     44.14 o 
  -5   7   2       79.12       87.87     34.06 o 
  -4   7   2      117.06       62.80     21.11 o 
  -3   7   2       39.65       44.85      6.30 o 
  -2   7   2       17.86       18.43      3.35 o 
  -1   7   2       38.34       36.82      3.81 o 
   0   7   2      116.85      139.82      6.02 o 
   1   7   2      123.86      122.84     11.56 o 
   2   7   2       94.84       73.62     12.12 o 
   3   7   2       82.40      104.92     13.89 o 
   4   7   2       83.13       92.15     14.35 o 
   5   7   2       52.58       42.68     28.40 o 
   6   7   2       20.81        8.11      7.96 o 
   7   7   2       25.48        9.27      8.78 o 
   8   7   2       21.65       10.44     13.82 o 
  -6   8   2       49.57       36.28     20.00 o 
  -5   8   2       65.92       23.13     24.64 o 
  -4   8   2       44.06       30.05     15.61 o 
  -3   8   2       92.01       87.91     17.54 o 
  -2   8   2       92.58       87.79      9.16 o 
  -1   8   2       76.58       49.56     12.80 o 
   0   8   2       69.92       32.95     13.27 o 
   1   8   2       76.27       65.74     12.78 o 
   2   8   2       85.20       91.73     17.02 o 
   3   8   2       97.79      101.74     36.30 o 
   4   8   2       45.93       54.86     22.64 o 
   5   8   2       68.88       69.64     54.48 o 
   6   8   2       46.02       -2.40     10.74 o 
  -3   9   2        6.95        2.18      5.46 o 
  -2   9   2       12.38        2.60      5.16 o 
  -1   9   2       19.76        9.82      6.09 o 
   0   9   2        4.27        2.05      4.21 o 
   1   9   2       16.58        6.76      6.92 o 
   2   9   2       12.71        6.89      7.63 o 
   3   9   2        7.30        2.26      7.07 o 
 -12   1   3       84.40       17.47     15.69 o 
 -11   1   3      147.73      122.33     11.18 o 
 -10   1   3      423.24      463.12     16.02 o 
  -9   1   3      306.84      346.32     12.68 o 
  -8   1   3      716.67      746.54     15.93 o 
  -7   1   3      228.53      247.71      7.14 o 
  -6   1   3     1517.67     1404.65     16.38 o 
  -5   1   3     1904.92     1737.14     18.77 o 
  -4   1   3     1131.67     1267.54     14.47 o 
  -3   1   3        2.33       37.72      3.01 o 
  -2   1   3      619.00      641.75     11.39 o 
  -1   1   3     6889.74     7811.29     92.10 o 
   0   1   3    20889.53    21170.76    387.51 o 
   1   1   3    10939.03    12330.49    178.56 o 
   2   1   3     6845.37     6537.83    135.51 o 
   3   1   3     5463.28     5377.77     88.87 o 
   4   1   3     1574.35     1510.64     17.88 o 
   5   1   3      140.99      134.72      4.22 o 
   6   1   3       49.65       77.53      4.43 o 
   7   1   3      319.10      305.22      7.99 o 
   8   1   3      842.31      886.29     15.29 o 
   9   1   3      164.41      184.87      8.10 o 
  10   1   3       42.11       46.57      5.38 o 
  11   1   3       28.02       24.84      5.98 o 
 -12   2   3       74.54       32.74     12.64 o 
 -11   2   3      111.59      117.00      8.20 o 
 -10   2   3      286.49      278.95     15.73 o 
  -9   2   3      439.10      433.93     15.27 o 
  -8   2   3      370.71      450.53      9.16 o 
  -7   2   3      914.87      803.96     11.86 o 
  -6   2   3     1772.32     1884.11     21.14 o 
  -5   2   3     1512.22     1549.26     16.95 o 
  -4   2   3     3635.89     3363.34     39.03 o 
  -3   2   3     3066.49     3031.73     29.68 o 
  -2   2   3     8429.36     8282.49    145.05 o 
  -1   2   3     7199.44     6105.12     58.59 o 
   0   2   3     3358.06     3682.64     36.75 o 
   1   2   3     3135.03     2582.74     25.54 o 
   2   2   3     3983.70     3800.92     49.06 o 
   3   2   3     2373.24     2463.76     28.85 o 
   4   2   3     3287.94     3138.60     66.52 o 
   5   2   3     1225.80     1298.58     23.41 o 
   6   2   3     1101.24     1058.43     14.65 o 
   7   2   3      658.55      687.28     22.54 o 
   8   2   3      202.47      189.44     16.06 o 
   9   2   3      243.20      234.08     20.63 o 
  10   2   3      134.33      129.33     17.14 o 
  11   2   3       68.91       47.71     20.39 o 
 -12   3   3       24.47       21.06     17.74 o 
 -11   3   3       68.22       36.03     16.22 o 
 -10   3   3       82.80      115.76     10.79 o 
  -9   3   3      124.34      142.70     17.98 o 
  -8   3   3      334.31      280.92      9.77 o 
  -7   3   3      425.07      492.89      9.44 o 
  -6   3   3      278.28      258.41      5.93 o 
  -5   3   3      503.89      507.53      8.03 o 
  -4   3   3      827.49      979.73     11.28 o 
  -3   3   3     4311.69     4251.84     43.75 o 
  -2   3   3     5820.08     5824.18     59.44 o 
  -1   3   3     2419.26     2689.59     26.39 o 
   0   3   3     3269.41     3045.84     29.02 o 
   1   3   3     1085.98     1164.84     15.09 o 
   2   3   3     1553.41     1386.00     16.14 o 
   3   3   3      451.96      536.20      6.28 o 
   4   3   3      386.93      405.40     14.83 o 
   5   3   3      879.66      925.72     24.72 o 
   6   3   3      820.97      925.83     25.86 o 
   7   3   3      142.52      115.96     12.19 o 
   8   3   3      138.59      185.79     13.62 o 
   9   3   3       58.88       64.81      9.98 o 
  10   3   3      141.75      155.53     15.87 o 
  11   3   3       55.17       39.74     18.61 o 
 -11   4   3        5.73        5.14     11.48 o 
 -10   4   3       10.38        4.81      5.76 o 
  -9   4   3       18.80        8.29      4.43 o 
  -8   4   3        2.67        9.62      2.20 o 
  -7   4   3       23.14       23.56      4.63 o 
  -6   4   3        0.09        1.20      1.24 o 
  -5   4   3       41.93       31.12      4.14 o 
  -4   4   3       90.52       63.46      3.04 o 
  -3   4   3      148.68      124.37      4.52 o 
  -2   4   3      193.87      210.45      5.23 o 
  -1   4   3      351.57      371.85      6.58 o 
   0   4   3       21.57       19.45      2.54 o 
   1   4   3        2.56        4.46      1.79 o 
   2   4   3        4.06        4.11      1.34 o 
   3   4   3       62.09       73.35     12.78 o 
   4   4   3        2.10        2.69      5.56 o 
   5   4   3       22.19       34.27      7.75 o 
   6   4   3        4.29        9.96      6.60 o 
   7   4   3        0.43        7.20      5.92 o 
   8   4   3        0.12        1.67      5.05 o 
   9   4   3        0.00        3.49      8.57 o 
  10   4   3        4.69       13.02     10.03 o 
 -10   5   3       22.09        7.48     11.53 o 
  -9   5   3       61.12       43.64     30.66 o 
  -8   5   3      113.80      120.65     19.70 o 
  -7   5   3      166.17      180.50     13.20 o 
  -6   5   3      162.44      179.08     11.95 o 
  -5   5   3      241.67      254.39     13.73 o 
  -4   5   3      343.90      346.44      9.50 o 
  -3   5   3      855.28      933.47     16.79 o 
  -2   5   3      797.66      843.05     16.30 o 
  -1   5   3      659.50      712.41     19.30 o 
   0   5   3      531.58      549.23     11.60 o 
   1   5   3      352.29      463.22     11.16 o 
   2   5   3      253.65      252.46      7.02 o 
   3   5   3      172.30      238.47     13.30 o 
   4   5   3      128.34      157.91     10.68 o 
   5   5   3      220.09      263.43     15.33 o 
   6   5   3      155.33      198.90     15.29 o 
   7   5   3      110.62      156.84     46.15 o 
   8   5   3       52.43       63.55     13.42 o 
   9   5   3       50.59       51.87     14.29 o 
  10   5   3       29.19       37.15     15.84 o 
  -9   6   3       60.38       76.74     23.99 o 
  -8   6   3      105.89      108.01     30.82 o 
  -7   6   3      119.05      153.78     13.94 o 
  -6   6   3      152.27      182.34     13.62 o 
  -5   6   3      204.48      243.02     15.02 o 
  -4   6   3      597.49      645.20     32.46 o 
  -3   6   3      262.33      282.21     19.73 o 
  -2   6   3      282.63      316.54     13.12 o 
  -1   6   3      411.71      458.01     11.91 o 
   0   6   3      650.31      728.65     26.05 o 
   1   6   3      748.12      797.33     22.78 o 
   2   6   3      484.88      595.91     15.72 o 
   3   6   3      273.11      348.52     14.77 o 
   4   6   3      370.81      473.73     20.34 o 
   5   6   3      108.09      167.93     14.97 o 
   6   6   3       96.29       -0.65      9.69 o 
   7   6   3       65.36       11.98     12.64 o 
   8   6   3       63.41       31.26     24.72 o 
   9   6   3       35.18       48.08     13.60 o 
  -8   7   3       29.94       27.55     31.41 o 
  -7   7   3        7.91       18.16     16.07 o 
  -6   7   3       33.58       32.30     16.91 o 
  -5   7   3       29.67       19.67      8.62 o 
  -4   7   3       20.61       22.68      5.42 o 
  -3   7   3       68.89       45.78     10.49 o 
  -2   7   3      125.91      138.59      8.06 o 
  -1   7   3       96.01      101.89      8.08 o 
   0   7   3      188.99      212.25      9.88 o 
   1   7   3      106.40      104.32     10.22 o 
   2   7   3      148.49      171.17     19.06 o 
   3   7   3      102.85      130.37     15.29 o 
   4   7   3       24.38       32.56     14.06 o 
   5   7   3       39.25       10.63     13.43 o 
   6   7   3       17.61        9.68     10.52 o 
   7   7   3       10.81        6.31      8.37 o 
  -6   8   3        0.04       -0.79      5.46 o 
  -5   8   3        2.39       -2.52      6.01 o 
  -4   8   3        1.39       -1.79      3.60 o 
  -3   8   3        1.10       -0.30      2.43 o 
  -2   8   3        0.16       -2.44      2.85 o 
  -1   8   3        0.50        1.25      2.96 o 
   0   8   3       20.38        9.00      3.56 o 
   1   8   3        6.53        2.89      3.00 o 
   2   8   3        2.26        0.98      3.08 o 
   3   8   3        4.05        0.40      4.29 o 
   4   8   3        0.07       -0.23      4.72 o 
   5   8   3        1.71        1.19      8.35 o 
  -3   9   3       16.84        6.67      7.59 o 
  -2   9   3       16.62       13.55      7.69 o 
  -1   9   3       24.39       11.51      5.14 o 
   0   9   3        5.73        0.78      2.93 o 
   1   9   3       21.00       19.60      8.71 o 
   2   9   3       12.51       11.46     14.29 o 
 -12   0   4      137.24      158.75     18.81 o 
 -11   0   4      153.80      161.55     14.12 o 
 -10   0   4      368.15      402.59     18.18 o 
  -9   0   4      117.96      122.03      9.04 o 
  -8   0   4      679.58      868.59     22.93 o 
  -7   0   4      548.39      384.82     11.61 o 
  -6   0   4     3437.61     3364.97     52.58 o 
  -5   0   4     6874.26     6814.50    103.16 o 
  -4   0   4     6617.41     5687.29    128.55 o 
  -3   0   4     4848.31     5040.36     86.00 o 
  -2   0   4     3557.82     3293.29     54.63 o 
  -1   0   4     3398.83     2542.86     42.43 o 
   0   0   4     3686.95     3745.49     58.02 o 
   1   0   4     1193.08     1040.70     18.56 o 
   2   0   4     2606.36     2191.82     37.18 o 
   3   0   4     5191.78     5188.46     89.08 o 
   4   0   4     2597.80     2404.50     35.20 o 
   5   0   4      455.75      447.85     12.64 o 
   6   0   4      636.00      697.68     23.62 o 
   7   0   4      622.97      586.63     16.32 o 
   8   0   4     1288.06     1291.60     29.55 o 
   9   0   4      189.26      196.06     10.38 o 
  10   0   4       70.56       81.86      7.99 o 
  11   0   4       43.97       42.81      7.35 o 
 -12   1   4       38.28       37.44      9.87 o 
 -11   1   4       51.45       57.43      8.07 o 
 -10   1   4      104.82      128.83     10.44 o 
  -9   1   4      148.70      190.93      9.07 o 
  -8   1   4      113.15      114.27      8.33 o 
  -7   1   4      261.83      281.62      7.67 o 
  -6   1   4      637.37      606.78     10.78 o 
  -5   1   4      257.54      260.18      6.49 o 
  -4   1   4     1393.09     1271.75     15.03 o 
  -3   1   4      789.55      755.13      9.20 o 
  -2   1   4     3956.95     3863.95     44.51 o 
  -1   1   4     1312.82      937.05     17.94 o 
   0   1   4      662.38      783.13     11.14 o 
   1   1   4       12.53       92.40     12.56 o 
   2   1   4      404.72      317.03      6.00 o 
   3   1   4       60.85      100.42      3.88 o 
   4   1   4      581.49      475.07      6.61 o 
   5   1   4      322.31      367.98      8.47 o 
   6   1   4      293.18      301.45      9.09 o 
   7   1   4      295.80      313.82      8.07 o 
   8   1   4       60.52       73.02      5.10 o 
   9   1   4       81.23       83.10      5.04 o 
  10   1   4       36.70       34.34      4.93 o 
  11   1   4       15.56        9.85      5.17 o 
 -12   2   4        4.85        8.01      5.54 o 
 -11   2   4        3.03       -0.62      2.66 o 
 -10   2   4        0.84        5.50      4.00 o 
  -9   2   4       16.93       14.43      3.56 o 
  -8   2   4       47.72       51.89      4.75 o 
  -7   2   4       82.73       69.59      5.73 o 
  -6   2   4       37.39       40.21      4.28 o 
  -5   2   4      173.45      124.38      5.00 o 
  -4   2   4      237.20      331.41      6.33 o 
  -3   2   4        3.51       10.45      2.27 o 
  -2   2   4        0.53        2.83      1.71 o 
  -1   2   4      224.33      306.43      5.24 o 
   0   2   4       19.98       20.37      2.00 o 
   1   2   4       78.63      161.18      4.04 o 
   2   2   4        3.27        4.42      1.60 o 
   3   2   4       61.76      111.74      2.38 o 
   4   2   4        0.39       59.96      2.17 o 
   5   2   4      108.96      115.12      4.00 o 
   6   2   4      113.43      161.70      5.62 o 
   7   2   4       41.83       40.71      4.52 o 
   8   2   4       57.74       59.58      6.12 o 
   9   2   4        7.39       11.99      3.69 o 
  10   2   4        8.80        8.03      4.05 o 
  11   2   4        1.36        4.50      6.56 o 
 -12   3   4       18.85        8.07     12.58 o 
 -11   3   4       48.26       30.63     11.10 o 
 -10   3   4      118.61      107.45     18.39 o 
  -9   3   4      178.59      167.07     13.29 o 
  -8   3   4      100.44      110.49      6.39 o 
  -7   3   4      518.74      508.43     10.46 o 
  -6   3   4      699.95      723.81     12.18 o 
  -5   3   4      727.28      745.36     10.46 o 
  -4   3   4      676.16      739.48      9.79 o 
  -3   3   4     1272.45     1169.13     14.16 o 
  -2   3   4     2346.88     2368.00     24.92 o 
  -1   3   4     2206.58     2209.17     23.81 o 
   0   3   4      142.50      119.04      7.54 o 
   1   3   4      532.90      507.56      7.77 o 
   2   3   4      529.22      603.11      7.47 o 
   3   3   4      798.97      715.80     19.24 o 
   4   3   4      762.53      766.29     18.63 o 
   5   3   4      462.64      466.97     32.50 o 
   6   3   4      557.20      509.53     32.46 o 
   7   3   4      240.86      263.79     14.76 o 
   8   3   4       69.47       58.70     12.49 o 
   9   3   4       47.04       29.50      8.68 o 
  10   3   4       37.99       34.92     16.16 o 
  11   3   4       20.52       16.84      9.29 o 
 -11   4   4       61.93       39.59     30.92 o 
 -10   4   4       76.27       57.41     22.58 o 
  -9   4   4      157.99      163.17     11.28 o 
  -8   4   4      500.57      563.86     18.47 o 
  -7   4   4      548.69      529.62     31.70 o 
  -6   4   4      790.27      847.51     23.27 o 
  -5   4   4      793.86      828.00     11.26 o 
  -4   4   4      723.99      713.41     10.41 o 
  -3   4   4     1143.45     1216.33     15.20 o 
  -2   4   4     1166.90     1052.48     13.20 o 
  -1   4   4      570.35      630.86      8.61 o 
   0   4   4     1671.76     1591.32     17.46 o 
   1   4   4      817.75      901.87     13.47 o 
   2   4   4     1203.09     1170.92     20.85 o 
   3   4   4      733.98      803.68     23.85 o 
   4   4   4      519.92      618.46     20.95 o 
   5   4   4      873.89      963.26     41.84 o 
   6   4   4      411.25      469.59     17.60 o 
   7   4   4      151.43      199.53     17.12 o 
   8   4   4       89.18      117.60     21.54 o 
   9   4   4       52.16       71.78     13.18 o 
  10   4   4       71.23       83.56     15.53 o 
 -10   5   4       15.48       11.05     10.69 o 
  -9   5   4       18.83       16.66      5.42 o 
  -8   5   4       32.87       23.11      5.60 o 
  -7   5   4        8.17        8.20      4.79 o 
  -6   5   4       22.84       20.51      3.06 o 
  -5   5   4       40.39       30.97      3.25 o 
  -4   5   4      614.44      707.94     14.99 o 
  -3   5   4      117.03      102.56      4.11 o 
  -2   5   4      143.97      176.48      6.31 o 
  -1   5   4      138.65      171.60      6.50 o 
   0   5   4      298.37      325.21      6.92 o 
   1   5   4      222.13      250.10      7.78 o 
   2   5   4       32.19       46.90      5.36 o 
   3   5   4        4.41        8.20      2.28 o 
   4   5   4       73.69      105.14     11.81 o 
   5   5   4        0.29        9.27      6.21 o 
   6   5   4       32.95       30.90     11.87 o 
   7   5   4       32.70       39.69      9.91 o 
   8   5   4       53.11       71.04     15.91 o 
   9   5   4       36.45       59.07     14.32 o 
  -9   6   4        4.75        5.91     12.04 o 
  -8   6   4        0.04        4.73      3.81 o 
  -7   6   4        9.39       27.23     10.20 o 
  -6   6   4        0.56       -0.13      1.03 o 
  -5   6   4        0.10       -1.03      2.51 o 
  -4   6   4        2.26        2.36      3.51 o 
  -3   6   4        1.41        0.39      2.20 o 
  -2   6   4        0.33       -1.88      2.59 o 
  -1   6   4       20.73       33.81      6.35 o 
   0   6   4        4.02        3.57      3.34 o 
   1   6   4       38.67       39.23      4.61 o 
   2   6   4        0.54        1.95      1.72 o 
   3   6   4        1.39        1.19      2.17 o 
   4   6   4        5.80       15.81      7.94 o 
   5   6   4        0.79        7.69     11.00 o 
   6   6   4        1.06        6.92      7.12 o 
   7   6   4        0.79        1.60      6.78 o 
   8   6   4        0.20        4.17      8.94 o 
  -8   7   4       43.14       66.08     23.52 o 
  -7   7   4       26.38       24.95     11.96 o 
  -6   7   4       38.49       40.30     14.43 o 
  -5   7   4      104.56      123.72     17.64 o 
  -4   7   4      198.68      143.36     31.02 o 
  -3   7   4      174.01      158.22     19.17 o 
  -2   7   4      112.41      127.80      9.20 o 
  -1   7   4      162.79      162.99     12.06 o 
   0   7   4      203.49      217.20     19.92 o 
   1   7   4      144.00      132.24     14.22 o 
   2   7   4       69.17       65.50     12.32 o 
   3   7   4       65.95       60.75     22.69 o 
   4   7   4       70.61       32.39     32.06 o 
   5   7   4       61.58       43.92     33.34 o 
   6   7   4       28.71       12.83     13.05 o 
   7   7   4       38.95       17.68     21.95 o 
  -6   8   4       36.51        1.44      8.83 o 
  -5   8   4       54.10        1.73     11.36 o 
  -4   8   4       35.59       22.25     13.08 o 
  -3   8   4       76.66        7.04      5.51 o 
  -2   8   4       69.86       33.71     11.78 o 
  -1   8   4       48.71       37.45      9.77 o 
   0   8   4       34.35       24.27      6.08 o 
   1   8   4       35.01       18.37      4.86 o 
   2   8   4       39.67       10.88     11.54 o 
   3   8   4       38.76       37.82     16.21 o 
   4   8   4       14.67       20.01     10.30 o 
   5   8   4       23.57        0.17      5.64 o 
  -3   9   4        5.21        5.18      7.84 o 
  -2   9   4        7.59        6.56      5.91 o 
  -1   9   4        7.56        1.10      3.34 o 
   0   9   4        0.15       -0.61      2.96 o 
   1   9   4        3.92       -0.90      5.73 o 
   2   9   4        3.35        0.38      6.02 o 
 -12   1   5       93.69      105.81     10.45 o 
 -11   1   5      147.83      133.92     10.57 o 
 -10   1   5      250.50      258.82     10.28 o 
  -9   1   5      114.88      133.19      9.93 o 
  -8   1   5      383.52      405.25     11.17 o 
  -7   1   5      276.13      271.64      7.43 o 
  -6   1   5     1258.69     1304.63     16.49 o 
  -5   1   5     2382.44     2189.85     25.49 o 
  -4   1   5     2942.91     2879.37     43.06 o 
  -3   1   5     3749.08     3455.73     38.11 o 
  -2   1   5     3037.62     2672.73     31.06 o 
  -1   1   5     1668.55     1720.09     20.14 o 
   0   1   5     1983.99     1695.41     21.13 o 
   1   1   5      432.29      383.21      8.06 o 
   2   1   5     2715.19     2726.18     32.10 o 
   3   1   5     3049.49     2733.94     34.05 o 
   4   1   5     1321.74     1239.59     14.09 o 
   5   1   5      235.58      247.45      6.37 o 
   6   1   5      217.82      242.31      7.95 o 
   7   1   5      345.81      373.66     11.17 o 
   8   1   5      482.42      512.13      9.86 o 
   9   1   5       77.82       95.56      5.39 o 
  10   1   5       19.56       21.61      4.23 o 
  11   1   5       20.05       22.68      6.97 o 
 -12   2   5       98.97       64.91     15.62 o 
 -11   2   5      184.69      195.31     13.52 o 
 -10   2   5      499.64      485.88     18.61 o 
  -9   2   5      901.10      900.47     20.58 o 
  -8   2   5     1084.60     1120.56     17.81 o 
  -7   2   5     2336.68     2235.78     28.70 o 
  -6   2   5     2960.65     2852.87     50.50 o 
  -5   2   5     1742.97     1811.79     23.35 o 
  -4   2   5     2554.33     2283.89     26.51 o 
  -3   2   5     1890.65     1804.37     20.44 o 
  -2   2   5     6709.08     6359.38     71.56 o 
  -1   2   5     6862.89     6816.42     76.13 o 
   0   2   5     5427.59     5367.84     64.01 o 
   1   2   5     6530.58     6552.65     79.90 o 
   2   2   5     6473.43     6311.84     79.38 o 
   3   2   5     3302.29     3070.81     39.33 o 
   4   2   5     2895.68     3014.08     32.91 o 
   5   2   5     1133.80     1224.58     19.14 o 
   6   2   5     1125.80     1138.53     24.82 o 
   7   2   5      606.25      619.71     20.19 o 
   8   2   5      193.62      205.36     13.19 o 
   9   2   5      162.91      158.18     13.58 o 
  10   2   5      102.40       97.46     14.03 o 
  11   2   5       53.73       54.79     12.14 o 
 -12   3   5       14.62       10.22      7.15 o 
 -11   3   5       42.15       25.10      7.41 o 
 -10   3   5       80.33       50.99     16.74 o 
  -9   3   5      110.23      105.49      7.29 o 
  -8   3   5      437.92      413.64      9.92 o 
  -7   3   5      346.44      382.20      9.81 o 
  -6   3   5      701.14      728.17     25.65 o 
  -5   3   5      618.26      604.41      9.47 o 
  -4   3   5      574.01      594.32      9.43 o 
  -3   3   5      840.70      854.06     12.64 o 
  -2   3   5      896.42      763.45     11.39 o 
  -1   3   5      581.40      661.40      9.39 o 
   0   3   5     1741.21     1585.54     17.49 o 
   1   3   5      897.80      896.88     10.57 o 
   2   3   5      732.48      696.08      9.29 o 
   3   3   5      514.98      538.14      9.17 o 
   4   3   5      395.26      394.04      7.85 o 
   5   3   5      884.84      881.82     39.12 o 
   6   3   5      424.89      377.52     27.79 o 
   7   3   5       63.03       62.33     11.47 o 
   8   3   5       40.11       27.08      5.07 o 
   9   3   5       13.24       21.59      8.30 o 
  10   3   5       43.75       51.81     11.02 o 
 -11   4   5        0.90        3.80      8.00 o 
 -10   4   5        0.06        4.27      5.32 o 
  -9   4   5        0.54       -0.12      1.74 o 
  -8   4   5        9.50       12.45      2.87 o 
  -7   4   5        1.61        5.22      2.19 o 
  -6   4   5        0.02        6.66      2.38 o 
  -5   4   5       24.05       34.82      3.03 o 
  -4   4   5      343.52      334.22      6.58 o 
  -3   4   5        0.81        5.19      2.15 o 
  -2   4   5       31.87       25.35      3.00 o 
  -1   4   5      130.36      112.02      4.37 o 
   0   4   5       62.97       66.08      3.57 o 
   1   4   5       18.27       30.44      2.56 o 
   2   4   5       36.12       38.41      4.07 o 
   3   4   5        2.67        0.39      1.45 o 
   4   4   5      112.42      115.82      9.41 o 
   5   4   5        0.02        0.35      4.06 o 
   6   4   5        1.69        7.96      7.13 o 
   7   4   5        1.59        9.12      6.54 o 
   8   4   5        1.81        1.12      5.05 o 
   9   4   5        3.04        7.03      8.23 o 
  10   4   5        0.75        8.39      8.46 o 
 -10   5   5       42.67       19.22     17.97 o 
  -9   5   5      103.13       92.55     21.36 o 
  -8   5   5      159.01      189.99     16.40 o 
  -7   5   5      267.85      249.99     31.64 o 
  -6   5   5      285.27      284.69     15.95 o 
  -5   5   5      383.30      421.78     13.27 o 
  -4   5   5      314.95      323.25      7.52 o 
  -3   5   5      327.51      356.04      7.76 o 
  -2   5   5      346.90      352.06      8.39 o 
  -1   5   5      331.81      396.08      7.46 o 
   0   5   5      643.46      639.70     14.54 o 
   1   5   5      527.93      568.04     12.49 o 
   2   5   5      468.51      479.42     24.08 o 
   3   5   5      428.05      500.93     23.68 o 
   4   5   5      328.81      406.47     19.88 o 
   5   5   5      335.02      397.39     25.22 o 
   6   5   5      145.56      183.34     15.70 o 
   7   5   5       59.98       84.28     13.37 o 
   8   5   5       22.85       30.39     10.43 o 
   9   5   5       20.33       33.16     11.49 o 
  -9   6   5       85.39       88.90     14.08 o 
  -8   6   5      159.57      186.09     15.99 o 
  -7   6   5      153.76      183.73     18.59 o 
  -6   6   5      225.60      228.42     20.64 o 
  -5   6   5      294.38      301.07     15.37 o 
  -4   6   5      641.18      684.24     17.22 o 
  -3   6   5      267.49      290.49      9.51 o 
  -2   6   5      159.75      189.13      8.10 o 
  -1   6   5      304.48      333.84      9.97 o 
   0   6   5      374.44      410.66     22.28 o 
   1   6   5      529.72      559.62     46.05 o 
   2   6   5      352.21      383.97     37.67 o 
   3   6   5      310.11      413.97     24.20 o 
   4   6   5      400.52      506.03     29.34 o 
   5   6   5      134.61      194.49     14.97 o 
   6   6   5       70.91       64.81     44.09 o 
   7   6   5       54.11       18.04     22.46 o 
   8   6   5       46.90       33.66     18.65 o 
  -8   7   5       25.72       25.45     10.58 o 
  -7   7   5       19.08       24.44     10.42 o 
  -6   7   5       40.70       41.50      9.76 o 
  -5   7   5       58.79       21.39      9.88 o 
  -4   7   5       36.04       39.55      5.44 o 
  -3   7   5       90.42       73.11     10.77 o 
  -2   7   5      117.82      124.54      8.60 o 
  -1   7   5       41.43       39.94      5.82 o 
   0   7   5       86.85       87.86      7.33 o 
   1   7   5       21.45       24.98      6.49 o 
   2   7   5       69.48       58.35     17.54 o 
   3   7   5       44.72       37.74     14.48 o 
   4   7   5       19.98       10.56     10.66 o 
   5   7   5       33.60       26.01     18.62 o 
   6   7   5       25.96       16.61     13.56 o 
   7   7   5       12.46        6.16     10.24 o 
  -6   8   5        1.07       -0.28      6.70 o 
  -5   8   5        4.50       -0.24      6.24 o 
  -4   8   5        1.90       -0.54      6.09 o 
  -3   8   5        1.11       -0.98      2.87 o 
  -2   8   5        2.98        1.57      3.43 o 
  -1   8   5        4.45        1.80      3.05 o 
   0   8   5        0.30        0.94      2.85 o 
   1   8   5        3.30        0.04      2.46 o 
   2   8   5        2.36       -1.60      6.69 o 
   3   8   5        0.01        5.43      7.74 o 
   4   8   5        0.05        0.49      6.01 o 
   5   8   5        0.66        1.22      8.26 o 
  -2   9   5       18.78        9.83      4.90 o 
  -1   9   5       26.48        9.06      5.21 o 
   0   9   5        9.10       10.89      8.95 o 
   1   9   5       27.61       16.55     13.26 o 
 -12   0   6      109.38       81.06     54.34 o 
 -11   0   6      218.33      206.86     13.16 o 
 -10   0   6      427.58      418.59     17.88 o 
  -9   0   6      365.80      360.22     15.17 o 
  -8   0   6     1281.40     1341.96     29.80 o 
  -7   0   6      619.31      562.68     15.69 o 
  -6   0   6     1198.38     1142.81     22.63 o 
  -5   0   6      644.14      485.17     15.54 o 
  -4   0   6     1156.58     1031.35     21.01 o 
  -3   0   6     1757.92     1463.68     33.25 o 
  -2   0   6     2181.18     1710.99     35.95 o 
  -1   0   6      942.18      973.41     20.47 o 
   0   0   6     2863.18     2387.96     39.60 o 
   1   0   6     1819.37     1535.70     26.27 o 
   2   0   6     5328.23     5557.66     99.30 o 
   3   0   6     3969.02     3496.75     64.06 o 
   4   0   6     1263.89     1252.68     27.17 o 
   5   0   6      211.24      205.39      7.54 o 
   6   0   6      133.45      114.63      8.92 o 
   7   0   6      218.94      273.62     11.57 o 
   8   0   6      351.24      372.97     17.26 o 
   9   0   6       92.65      124.19      9.91 o 
  10   0   6       53.34       45.15      7.45 o 
  11   0   6       47.28       35.28      7.80 o 
 -12   1   6       61.86       47.51     24.24 o 
 -11   1   6       61.68       54.08      9.67 o 
 -10   1   6      127.57      155.16      9.00 o 
  -9   1   6      179.37      217.04      9.26 o 
  -8   1   6      174.21      155.76      8.27 o 
  -7   1   6      635.97      704.44     13.37 o 
  -6   1   6      753.49      681.78     11.67 o 
  -5   1   6      717.87      668.92     10.70 o 
  -4   1   6     1188.68     1214.91     15.34 o 
  -3   1   6     1026.50      928.53     14.12 o 
  -2   1   6     3322.44     2948.88     50.56 o 
  -1   1   6     1789.91     1866.97     24.19 o 
   0   1   6     1819.02     1443.64     26.11 o 
   1   1   6     1147.39     1010.01     13.16 o 
   2   1   6     1657.27     1545.92     20.03 o 
   3   1   6      559.86      505.50      9.11 o 
   4   1   6      767.09      744.18     13.17 o 
   5   1   6      291.88      333.27      6.72 o 
   6   1   6      433.82      440.96     12.05 o 
   7   1   6      215.86      214.12      8.91 o 
   8   1   6       86.33      117.60      6.21 o 
   9   1   6       63.63       60.51      6.29 o 
  10   1   6       38.24       33.30      5.59 o 
  11   1   6       20.95       15.26      5.97 o 
 -12   2   6        0.60        4.65      6.48 o 
 -11   2   6        0.70        5.20      4.18 o 
 -10   2   6        1.13       16.40      4.36 o 
  -9   2   6       17.54       31.16      5.75 o 
  -8   2   6       31.32       47.89      6.32 o 
  -7   2   6      117.57      107.23      6.74 o 
  -6   2   6       11.36       15.07      3.40 o 
  -5   2   6       65.54       63.48      4.23 o 
  -4   2   6       45.09       32.27      3.51 o 
  -3   2   6       41.76       63.40      4.08 o 
  -2   2   6        0.92        0.21      1.54 o 
  -1   2   6      551.82      637.47     11.30 o 
   0   2   6      217.73      170.30      5.25 o 
   1   2   6       90.80       82.04      3.78 o 
   2   2   6      538.38      477.62      9.20 o 
   3   2   6      524.18      520.35      8.65 o 
   4   2   6      177.82      154.43      4.30 o 
   5   2   6       10.38       12.40      2.58 o 
   6   2   6       12.41        8.00      3.24 o 
   7   2   6        5.38        7.42      2.94 o 
   8   2   6        8.75        8.07      2.85 o 
   9   2   6        1.97        6.29      4.46 o 
  10   2   6        2.27        2.92      3.99 o 
 -11   3   6       71.71       45.55     13.92 o 
 -10   3   6      108.96       87.68     14.44 o 
  -9   3   6      120.76      117.11      6.18 o 
  -8   3   6      123.77      129.03      8.42 o 
  -7   3   6      410.75      402.43      9.66 o 
  -6   3   6      704.58      712.08     13.25 o 
  -5   3   6      255.66      304.39      8.36 o 
  -4   3   6      324.02      344.94      7.29 o 
  -3   3   6      753.21      743.21     12.17 o 
  -2   3   6     1723.63     1818.76     21.54 o 
  -1   3   6     2251.97     2035.21     23.37 o 
   0   3   6      535.55      501.86      9.51 o 
   1   3   6     1219.36     1239.71     14.84 o 
   2   3   6      765.39      735.14     14.78 o 
   3   3   6      412.93      459.88     14.90 o 
   4   3   6      219.28      242.66      8.05 o 
   5   3   6      169.14      209.19      6.86 o 
   6   3   6      279.17      311.53     34.34 o 
   7   3   6      155.72      136.39     19.85 o 
   8   3   6       36.00       38.33     10.93 o 
   9   3   6       26.84       24.75      9.99 o 
  10   3   6       32.01       39.82     13.60 o 
 -11   4   6       98.80      131.21     30.40 o 
 -10   4   6      137.12      151.45     26.34 o 
  -9   4   6      113.30       99.64     13.19 o 
  -8   4   6      199.26      201.95     18.70 o 
  -7   4   6      122.48      114.96      6.25 o 
  -6   4   6      230.41      276.59      8.95 o 
  -5   4   6      433.19      432.60      9.83 o 
  -4   4   6      411.21      414.10     10.59 o 
  -3   4   6      966.06     1032.77     15.68 o 
  -2   4   6     1638.69     1633.19     23.63 o 
  -1   4   6     1656.02     1796.85     39.36 o 
   0   4   6     2723.14     2818.60     45.41 o 
   1   4   6      948.42     1023.60     15.52 o 
   2   4   6      493.27      532.89     14.32 o 
   3   4   6      212.18      232.46     13.98 o 
   4   4   6       89.87      103.71      6.01 o 
   5   4   6      280.18      345.56     19.98 o 
   6   4   6      175.85      217.67     19.75 o 
   7   4   6       86.33      161.16     19.14 o 
   8   4   6       96.48      131.15     17.71 o 
   9   4   6       43.57       45.59     12.72 o 
 -10   5   6       20.92       16.94      9.50 o 
  -9   5   6       51.84       29.93     12.67 o 
  -8   5   6       69.08       35.27     10.32 o 
  -7   5   6       34.06       34.07      4.83 o 
  -6   5   6       85.52       81.21      5.31 o 
  -5   5   6      130.93      142.08      7.40 o 
  -4   5   6      706.45      736.09     13.58 o 
  -3   5   6      132.71      131.93      7.34 o 
  -2   5   6       83.91      105.11      5.95 o 
  -1   5   6      136.51      154.05      5.86 o 
   0   5   6      187.42      213.05      6.84 o 
   1   5   6      252.12      240.03     14.27 o 
   2   5   6      145.23      128.19      7.44 o 
   3   5   6      130.42      145.79     14.97 o 
   4   5   6      352.66      405.68     20.26 o 
   5   5   6       54.38       73.59     13.70 o 
   6   5   6       28.39       35.45     25.80 o 
   7   5   6       21.92       29.61     11.19 o 
   8   5   6       24.28       41.01     12.97 o 
   9   5   6       26.25       39.43     15.63 o 
  -9   6   6        4.16       -4.95     10.61 o 
  -8   6   6        0.10       -2.67      9.26 o 
  -7   6   6        8.50        7.10      3.15 o 
  -6   6   6        6.85        0.13      2.24 o 
  -5   6   6       18.84       13.60      3.80 o 
  -4   6   6       41.30       27.95      4.24 o 
  -3   6   6       29.50       23.57      3.73 o 
  -2   6   6       13.75        5.10      2.71 o 
  -1   6   6       81.43       77.13      5.43 o 
   0   6   6        9.84       10.70      3.57 o 
   1   6   6       43.09       36.10      5.88 o 
   2   6   6        0.93       -0.08      1.55 o 
   3   6   6        0.47        1.22      1.70 o 
   4   6   6        4.12        3.70      6.95 o 
   5   6   6        3.33       -3.10      7.29 o 
   6   6   6        4.20        3.14      7.23 o 
   7   6   6        4.54        8.01      9.63 o 
   8   6   6        0.99        1.99      7.29 o 
  -8   7   6       39.09       27.40     12.22 o 
  -7   7   6       20.20       22.35     12.19 o 
  -6   7   6       17.51       16.47     10.53 o 
  -5   7   6       65.94       27.82     14.71 o 
  -4   7   6       93.56       97.04     10.08 o 
  -3   7   6       66.75       71.78      7.10 o 
  -2   7   6       32.55       34.66      6.98 o 
  -1   7   6       58.61       65.17      8.49 o 
   0   7   6      103.52      113.83     14.70 o 
   1   7   6       71.67       68.29     11.82 o 
   2   7   6       47.05       47.70     12.69 o 
   3   7   6       59.75       60.32     45.70 o 
   4   7   6       49.22       17.26     15.86 o 
   5   7   6       26.52       22.54     16.49 o 
   6   7   6        2.32       -0.19      5.13 o 
  -6   8   6       27.68        1.17      6.96 o 
  -5   8   6       29.68        1.63      6.73 o 
  -4   8   6       20.96        1.47      7.20 o 
  -3   8   6       56.93       18.08     11.69 o 
  -2   8   6       70.89       20.20     13.22 o 
  -1   8   6       62.24       43.31     14.22 o 
   0   8   6       52.89       24.71     11.86 o 
   1   8   6       46.57        7.71      7.12 o 
   2   8   6       47.96       46.64     20.08 o 
   3   8   6       33.08       23.94     22.82 o 
   4   8   6       14.83       17.14     16.29 o 
 -12   1   7       97.19       -1.82      9.54 o 
 -11   1   7      129.34      131.01      9.05 o 
 -10   1   7      149.24      168.22      8.19 o 
  -9   1   7      150.79      172.00      8.26 o 
  -8   1   7      602.59      630.56     12.45 o 
  -7   1   7      373.02      380.25     10.44 o 
  -6   1   7      541.72      549.54     11.89 o 
  -5   1   7      801.76      833.17     14.20 o 
  -4   1   7     2459.28     2289.67     31.38 o 
  -3   1   7     4019.63     3829.42     50.85 o 
  -2   1   7     3859.11     3675.61     51.26 o 
  -1   1   7      653.03      530.45      9.90 o 
   0   1   7     1458.88     1505.70     20.42 o 
   1   1   7      545.48      450.23      8.70 o 
   2   1   7     2004.43     2021.47     27.87 o 
   3   1   7     1564.12     1629.20     22.47 o 
   4   1   7      651.09      646.04     12.25 o 
   5   1   7      296.42      315.63      6.53 o 
   6   1   7      133.27      140.10      6.71 o 
   7   1   7      176.66      183.68     10.60 o 
   8   1   7      146.99      140.77      7.56 o 
   9   1   7       64.26       69.18      6.54 o 
  10   1   7       27.54       24.72      5.28 o 
 -12   2   7      107.08      120.98     12.81 o 
 -11   2   7      111.64       99.71     15.43 o 
 -10   2   7      187.25      207.25      9.78 o 
  -9   2   7      223.64      232.16      8.67 o 
  -8   2   7      219.12      228.59      9.89 o 
  -7   2   7      859.37      886.52     16.66 o 
  -6   2   7     1310.14     1257.59     19.99 o 
  -5   2   7     1013.04     1005.53     16.60 o 
  -4   2   7     2064.72     2014.48     27.69 o 
  -3   2   7     1939.11     1858.67     24.71 o 
  -2   2   7     3623.36     3618.28     41.21 o 
  -1   2   7     2418.29     2371.72     36.14 o 
   0   2   7      689.87      556.11     10.11 o 
   1   2   7      975.32     1049.73     15.72 o 
   2   2   7      833.45      757.80     12.64 o 
   3   2   7      311.32      314.91      7.45 o 
   4   2   7      576.53      611.23     11.89 o 
   5   2   7      314.20      297.13      6.76 o 
   6   2   7      629.70      671.62     25.94 o 
   7   2   7      292.87      289.31     16.01 o 
   8   2   7      100.69      105.68      6.94 o 
   9   2   7       57.81       41.89     10.45 o 
  10   2   7       38.04       37.53     10.78 o 
 -11   3   7       37.93       26.02      6.06 o 
 -10   3   7      108.41      108.54     10.21 o 
  -9   3   7      101.35      100.78      7.11 o 
  -8   3   7      422.75      423.78     12.00 o 
  -7   3   7      457.14      432.00     11.73 o 
  -6   3   7     1378.61     1395.68     23.42 o 
  -5   3   7     1462.10     1463.57     21.00 o 
  -4   3   7      676.32      647.66     12.50 o 
  -3   3   7      555.15      575.28     13.14 o 
  -2   3   7      440.81      452.15     10.04 o 
  -1   3   7      602.58      550.87      8.99 o 
   0   3   7     1241.91     1421.45     18.82 o 
   1   3   7      555.95      497.45      7.99 o 
   2   3   7      495.71      512.41      9.26 o 
   3   3   7      427.11      466.38     13.96 o 
   4   3   7      315.04      278.29     15.88 o 
   5   3   7      479.15      475.41     26.38 o 
   6   3   7      267.14      253.46     29.43 o 
   7   3   7       87.94       94.96     15.24 o 
   8   3   7       74.39       46.59     12.26 o 
   9   3   7       17.70       15.55      9.05 o 
  10   3   7       26.47       19.18     10.74 o 
 -11   4   7        5.06        8.71      7.30 o 
 -10   4   7        0.61        2.81      4.55 o 
  -9   4   7        0.78        3.08      3.15 o 
  -8   4   7        3.11        3.43      2.82 o 
  -7   4   7       69.54       58.01      7.42 o 
  -6   4   7      143.49      167.72      7.80 o 
  -5   4   7       70.87       60.71      4.99 o 
  -4   4   7        5.64       12.23      3.49 o 
  -3   4   7       93.48      109.13      5.62 o 
  -2   4   7       65.29       72.15      4.76 o 
  -1   4   7       30.06       25.39      3.44 o 
   0   4   7        1.55        3.75      2.26 o 
   1   4   7       18.34       20.27      3.26 o 
   2   4   7       64.78       64.99      4.15 o 
   3   4   7       43.64       48.30     12.47 o 
   4   4   7        0.01       10.62      3.19 o 
   5   4   7       58.14       64.46      5.81 o 
   6   4   7       61.19       84.72     17.81 o 
   7   4   7       25.69       30.36     10.84 o 
   8   4   7        0.31        4.90      6.81 o 
   9   4   7        0.44        1.10      6.68 o 
 -10   5   7       24.01       16.23      8.15 o 
  -9   5   7       50.68       73.73     15.70 o 
  -8   5   7       59.94       47.60      9.91 o 
  -7   5   7      174.04      171.82     17.77 o 
  -6   5   7      228.00      245.08     13.51 o 
  -5   5   7      393.96      429.15     11.50 o 
  -4   5   7      225.36      249.70      8.62 o 
  -3   5   7      222.01      218.38      7.60 o 
  -2   5   7      150.02      169.79      6.49 o 
  -1   5   7      244.47      284.31      8.76 o 
   0   5   7      261.59      256.58     14.12 o 
   1   5   7      252.21      237.97     13.82 o 
   2   5   7      145.07      154.03     12.27 o 
   3   5   7      153.15      148.50     13.23 o 
   4   5   7      118.73      167.79     15.41 o 
   5   5   7      102.97      126.94     80.03 o 
   6   5   7       79.58       87.32     55.38 o 
   7   5   7       31.20       45.73     16.02 o 
   8   5   7       29.06       34.22     12.70 o 
  -9   6   7       77.99       99.80     22.20 o 
  -8   6   7       99.88      134.35     18.48 o 
  -7   6   7       53.22       45.91     15.28 o 
  -6   6   7       87.23      104.95      9.13 o 
  -5   6   7      154.22      155.50      8.79 o 
  -4   6   7      461.85      492.88     14.56 o 
  -3   6   7      270.57      296.94     11.78 o 
  -2   6   7      259.16      279.27      8.90 o 
  -1   6   7      353.06      376.12     16.68 o 
   0   6   7      306.24      305.09     20.35 o 
   1   6   7      218.28      238.87     23.69 o 
   2   6   7      101.10      104.06     16.63 o 
   3   6   7      112.41      176.88     15.72 o 
   4   6   7      158.57      219.40     30.20 o 
   5   6   7       69.21      109.65     15.83 o 
   6   6   7       23.56       23.21     15.04 o 
   7   6   7       42.76       17.93     15.57 o 
  -7   7   7       23.26       27.18     12.18 o 
  -6   7   7       40.02       31.42     13.74 o 
  -5   7   7       49.74       23.01      8.49 o 
  -4   7   7       34.18       21.42      9.10 o 
  -3   7   7       65.37       60.25     11.71 o 
  -2   7   7       89.03       94.97      8.26 o 
  -1   7   7       30.27       22.24      8.30 o 
   0   7   7       64.96       68.50     14.22 o 
   1   7   7       20.14       23.55      5.68 o 
   2   7   7       53.14       55.75     17.53 o 
   3   7   7       29.81       23.35     25.30 o 
   4   7   7       14.21        9.79      9.59 o 
   5   7   7       17.77       10.86      9.04 o 
   6   7   7       15.14        2.34      7.69 o 
  -5   8   7        5.63        0.21      7.25 o 
  -4   8   7        2.54        2.38      6.23 o 
  -3   8   7        4.84       -1.83      6.06 o 
  -2   8   7        1.13       -0.02      4.97 o 
  -1   8   7        4.69        3.47      6.55 o 
   0   8   7       16.55        9.64      7.97 o 
   1   8   7        4.91        9.55     11.04 o 
   2   8   7        3.27       31.23     25.16 o 
   3   8   7       10.11        8.47      9.80 o 
 -12   0   8      159.52      129.89     47.59 o 
 -11   0   8      230.47      250.50     16.89 o 
 -10   0   8      303.45      310.71     19.27 o 
  -9   0   8      379.69      397.48     19.60 o 
  -8   0   8     1520.52     1574.65     38.73 o 
  -7   0   8      663.97      676.98     19.37 o 
  -6   0   8     1031.43      997.14     28.83 o 
  -5   0   8     1002.99     1068.49     25.36 o 
  -4   0   8     3774.73     3329.84     62.55 o 
  -3   0   8     5688.31     5348.85     99.22 o 
  -2   0   8     5223.70     4990.69     94.90 o 
  -1   0   8     1441.44     1161.20     26.04 o 
   0   0   8     2913.25     2878.42     55.06 o 
   1   0   8     1454.16     1295.61     28.32 o 
   2   0   8     2639.48     2449.43     46.13 o 
   3   0   8     2225.91     2137.74     41.87 o 
   4   0   8     1121.74     1104.75     28.42 o 
   5   0   8     1049.49     1033.14     20.19 o 
   6   0   8      304.81      301.35     12.44 o 
   7   0   8      291.24      356.48     21.12 o 
   8   0   8      154.91      174.54     13.73 o 
   9   0   8       86.58       87.41     11.95 o 
  10   0   8       50.54       48.39      9.38 o 
 -12   1   8       61.93       37.18     15.03 o 
 -11   1   8       65.47       34.49      9.53 o 
 -10   1   8      198.29      207.55     10.32 o 
  -9   1   8      334.00      335.87     11.35 o 
  -8   1   8      412.76      415.33     11.89 o 
  -7   1   8      976.59      909.43     18.50 o 
  -6   1   8      888.24      860.88     15.64 o 
  -5   1   8      609.27      668.85     12.58 o 
  -4   1   8      768.83      637.84     12.30 o 
  -3   1   8      428.30      401.74      9.16 o 
  -2   1   8     1066.87      994.81     17.08 o 
  -1   1   8     1145.54      920.06     14.18 o 
   0   1   8     1079.31     1093.15     18.93 o 
   1   1   8     1995.00     1841.97     25.66 o 
   2   1   8     1546.02     1367.32     21.61 o 
   3   1   8      680.50      687.56     12.32 o 
   4   1   8      611.07      575.71     13.02 o 
   5   1   8      168.35      168.00      5.49 o 
   6   1   8      320.66      357.94     10.21 o 
   7   1   8       95.23      109.23      7.57 o 
   8   1   8       53.33       49.50      7.47 o 
   9   1   8       31.66       28.47      5.30 o 
  10   1   8       21.00       15.98      5.98 o 
 -12   2   8        6.01        5.66      6.52 o 
 -11   2   8        0.03        0.29      3.73 o 
 -10   2   8        0.66        0.96      3.40 o 
  -9   2   8        7.27        9.41      5.36 o 
  -8   2   8       16.39       13.72      3.92 o 
  -7   2   8        2.90        2.34      3.30 o 
  -6   2   8      140.51      150.68      7.91 o 
  -5   2   8      104.01      114.62      6.75 o 
  -4   2   8       24.57       33.16      3.97 o 
  -3   2   8      118.84      116.28      5.17 o 
  -2   2   8       75.57       66.55      5.02 o 
  -1   2   8       15.21       10.60      3.23 o 
   0   2   8       27.29       60.10      4.25 o 
   1   2   8        0.35       12.16      3.19 o 
   2   2   8        0.26       14.12      3.45 o 
   3   2   8        9.06       15.61      4.17 o 
   4   2   8        0.27        5.43      3.13 o 
   5   2   8        1.32        1.99      2.09 o 
   6   2   8        5.40        6.24      2.71 o 
   7   2   8        0.92        8.85      3.14 o 
   8   2   8        0.96        5.81      3.42 o 
   9   2   8        0.76        9.00      4.03 o 
  10   2   8        0.11       -3.90      6.38 o 
 -11   3   8       67.97       43.51     12.25 o 
 -10   3   8      112.67      113.00      8.71 o 
  -9   3   8      172.56      172.33      8.34 o 
  -8   3   8      292.11      304.83     11.52 o 
  -7   3   8      611.47      628.55     16.05 o 
  -6   3   8      771.39      815.08     24.55 o 
  -5   3   8      259.15      263.89      9.62 o 
  -4   3   8      238.08      273.59      8.73 o 
  -3   3   8      387.55      376.45     10.29 o 
  -2   3   8      801.20      755.49     14.26 o 
  -1   3   8      882.92      905.94     15.50 o 
   0   3   8      658.52      639.72     11.76 o 
   1   3   8     1138.40     1188.12     28.22 o 
   2   3   8     1064.73     1060.34     26.37 o 
   3   3   8      340.17      322.34     11.01 o 
   4   3   8      176.85      195.36      8.46 o 
   5   3   8      144.74      146.68     12.45 o 
   6   3   8      188.99      197.25     34.99 o 
   7   3   8      110.07      114.94     24.97 o 
   8   3   8       24.52       19.35      8.41 o 
   9   3   8       19.72       18.00      9.63 o 
 -11   4   8       89.46       43.69     22.71 o 
 -10   4   8      151.20      149.55     15.49 o 
  -9   4   8      141.69      128.56     15.35 o 
  -8   4   8      252.07      237.03     12.61 o 
  -7   4   8      419.78      424.22     17.42 o 
  -6   4   8      760.53      845.04     20.13 o 
  -5   4   8     1201.21     1268.34     22.20 o 
  -4   4   8      602.21      677.90     14.71 o 
  -3   4   8      706.84      718.72     13.97 o 
  -2   4   8      629.82      679.40     13.76 o 
  -1   4   8      605.84      669.90     12.54 o 
   0   4   8      976.96     1051.51     17.69 o 
   1   4   8      568.15      558.23     15.02 o 
   2   4   8      684.92      755.47     34.44 o 
   3   4   8      574.31      599.90     28.87 o 
   4   4   8      412.63      427.66     29.75 o 
   5   4   8      322.13      326.81     38.84 o 
   6   4   8      245.97      315.96     20.90 o 
   7   4   8       78.88      124.20     16.08 o 
   8   4   8       82.85      123.00     17.41 o 
   9   4   8       17.56       10.46      8.87 o 
 -10   5   8       35.77       19.32     10.62 o 
  -9   5   8       89.11       94.94     14.35 o 
  -8   5   8      111.37       88.44     12.70 o 
  -7   5   8       57.99       60.61      8.13 o 
  -6   5   8      115.19      119.21      6.88 o 
  -5   5   8      113.10      120.61      8.14 o 
  -4   5   8      458.03      458.77     12.52 o 
  -3   5   8      108.24      120.24      6.59 o 
  -2   5   8      124.61      134.55      8.56 o 
  -1   5   8      220.69      287.57      9.40 o 
   0   5   8      184.14      178.67      6.75 o 
   1   5   8      164.37      198.26     10.31 o 
   2   5   8       97.98       79.35      9.58 o 
   3   5   8      164.95      171.73     18.53 o 
   4   5   8      264.99      350.09     32.80 o 
   5   5   8       71.86       40.27     22.08 o 
   6   5   8       13.96       26.21     11.34 o 
   7   5   8       21.47       16.64     11.24 o 
   8   5   8       12.93       12.44      9.47 o 
  -9   6   8        2.88       -2.57      8.83 o 
  -8   6   8        0.41       -3.25      8.28 o 
  -7   6   8        3.67        3.67      4.28 o 
  -6   6   8        1.91        1.86      2.72 o 
  -5   6   8        3.55        1.87      2.97 o 
  -4   6   8        1.07        1.00      3.15 o 
  -3   6   8        0.12       -0.67      2.48 o 
  -2   6   8       13.48        8.26      4.43 o 
  -1   6   8        1.63        0.05      1.96 o 
   0   6   8        6.50        1.66      2.74 o 
   1   6   8        5.41        5.58      2.67 o 
   2   6   8        0.22       -0.12      2.24 o 
   3   6   8        1.35        1.62      2.05 o 
   4   6   8        2.58        0.39      6.73 o 
   5   6   8        0.01       -1.37      6.77 o 
   6   6   8        0.01        1.47      7.44 o 
   7   6   8        0.00        2.80      8.33 o 
  -7   7   8       23.52       28.70     14.69 o 
  -6   7   8       19.97        6.40      6.95 o 
  -5   7   8       71.03       20.79     13.12 o 
  -4   7   8       87.76       25.96     15.76 o 
  -3   7   8       69.03       66.16      7.74 o 
  -2   7   8       48.80       46.40      6.96 o 
  -1   7   8       65.83       54.37     12.57 o 
   0   7   8       69.77       36.96     18.06 o 
   1   7   8       36.57       45.62      8.51 o 
   2   7   8       19.28       17.55      8.46 o 
   3   7   8       44.95       49.59     40.75 o 
   4   7   8       40.24       19.18     15.22 o 
   5   7   8       27.08       14.96     19.71 o 
  -5   8   8       31.21       22.16     13.81 o 
  -4   8   8       21.89        8.51      6.92 o 
  -3   8   8       36.48       21.55     11.60 o 
  -2   8   8       39.61       43.06     15.82 o 
  -1   8   8       34.32       24.16     13.09 o 
   0   8   8       32.64       27.97     12.82 o 
   1   8   8       34.91       45.66     27.21 o 
   2   8   8       39.91       53.85     19.08 o 
   3   8   8       31.39       37.21     31.13 o 
 -12   1   9       43.42       18.76      8.16 o 
 -11   1   9       22.80        9.05      5.06 o 
 -10   1   9       35.29       30.54      6.63 o 
  -9   1   9      109.94      122.60      8.58 o 
  -8   1   9      642.31      653.31     15.46 o 
  -7   1   9      270.63      271.77     10.31 o 
  -6   1   9      156.95      147.43      8.20 o 
  -5   1   9      175.54      176.86      8.55 o 
  -4   1   9      886.83      789.68     15.07 o 
  -3   1   9     1261.85     1170.76     19.92 o 
  -2   1   9      713.11      646.63     13.32 o 
  -1   1   9      151.33      123.29      6.46 o 
   0   1   9      369.67      304.12      8.80 o 
   1   1   9      234.67      204.49      6.87 o 
   2   1   9      166.79      182.84      6.73 o 
   3   1   9      327.27      383.42     10.28 o 
   4   1   9      206.42      204.27     10.31 o 
   5   1   9      315.24      331.01     10.47 o 
   6   1   9       53.69       57.77      6.54 o 
   7   1   9       36.81       48.46      6.08 o 
   8   1   9       19.05       18.52      4.70 o 
   9   1   9       19.15       23.69      7.50 o 
 -11   2   9      117.79      103.60     21.18 o 
 -10   2   9      190.43      208.58     10.05 o 
  -9   2   9      231.95      258.36     10.44 o 
  -8   2   9      278.71      297.56     11.87 o 
  -7   2   9      694.17      689.14     16.65 o 
  -6   2   9     1001.53     1019.73     21.20 o 
  -5   2   9      659.25      609.12     13.91 o 
  -4   2   9     1320.98     1360.87     20.91 o 
  -3   2   9     1069.48     1086.80     18.23 o 
  -2   2   9     1692.80     1594.24     26.32 o 
  -1   2   9     1526.76     1624.10     24.11 o 
   0   2   9     1087.60      938.34     15.92 o 
   1   2   9     1684.48     1662.78     27.12 o 
   2   2   9     1283.62     1354.82     25.09 o 
   3   2   9      434.50      434.51     12.45 o 
   4   2   9      408.29      480.58     19.32 o 
   5   2   9      179.15      209.85      6.44 o 
   6   2   9      313.42      301.50     11.89 o 
   7   2   9      142.83      140.11     15.07 o 
   8   2   9       61.92       35.68     15.23 o 
   9   2   9       48.43       27.58      8.05 o 
 -11   3   9       86.73       62.74     13.21 o 
 -10   3   9      139.16      141.63      9.48 o 
  -9   3   9       37.77       26.59      7.47 o 
  -8   3   9       19.61       28.25      7.09 o 
  -7   3   9        1.88        5.68      4.17 o 
  -6   3   9       40.97       52.94      6.24 o 
  -5   3   9       53.81       78.15      6.36 o 
  -4   3   9        5.49        9.86      4.13 o 
  -3   3   9       26.34       35.64      4.88 o 
  -2   3   9      309.68      337.39      8.89 o 
  -1   3   9      349.79      346.30      9.30 o 
   0   3   9      862.06      979.19     16.43 o 
   1   3   9      181.69      175.68      7.92 o 
   2   3   9      308.80      343.19     11.52 o 
   3   3   9       37.78       53.09      5.39 o 
   4   3   9        3.39        2.94      2.94 o 
   5   3   9        0.75        5.85      2.60 o 
   6   3   9       14.13       14.23      4.19 o 
   7   3   9        8.96        4.82      5.26 o 
   8   3   9       27.60       32.86     27.16 o 
   9   3   9        3.49        7.65     11.49 o 
 -10   4   9        1.18        4.80      4.35 o 
  -9   4   9        0.49       -1.69      3.18 o 
  -8   4   9        0.14       -2.61      3.38 o 
  -7   4   9       10.65        4.12      4.17 o 
  -6   4   9        2.36        2.01      3.01 o 
  -5   4   9        0.03       -0.71      2.82 o 
  -4   4   9       55.54       65.67      7.26 o 
  -3   4   9        0.23        0.48      2.34 o 
  -2   4   9        3.40        1.46      2.87 o 
  -1   4   9        3.65       17.56      3.54 o 
   0   4   9        9.73       14.75      3.77 o 
   1   4   9       21.09       13.30      3.12 o 
   2   4   9       57.32       49.91      5.42 o 
   3   4   9        1.93       -0.41      1.17 o 
   4   4   9       31.90       28.56      4.07 o 
   5   4   9        0.91        3.38      2.92 o 
   6   4   9        2.61        2.92      2.45 o 
   7   4   9        0.40       10.19     11.74 o 
   8   4   9        0.27        1.93      9.26 o 
  -9   5   9       76.48       63.25     14.93 o 
  -8   5   9       42.91       40.14      7.69 o 
  -7   5   9       70.20       74.29      6.61 o 
  -6   5   9       81.38       88.61      7.28 o 
  -5   5   9      140.47      139.63      7.82 o 
  -4   5   9      124.53      142.06      7.45 o 
  -3   5   9      264.98      245.36     11.72 o 
  -2   5   9      294.05      316.89     11.01 o 
  -1   5   9      453.37      469.43     15.67 o 
   0   5   9      344.90      337.95     18.94 o 
   1   5   9      302.98      335.56     18.89 o 
   2   5   9      180.82      210.33     14.72 o 
   3   5   9      108.54      103.07      8.01 o 
   4   5   9       57.86       48.16     12.41 o 
   5   5   9       27.18       16.39      9.43 o 
   6   5   9       38.90       65.37     14.86 o 
   7   5   9       20.93       30.32     13.57 o 
  -8   6   9       62.78       73.53     15.47 o 
  -7   6   9       51.11       41.71      8.11 o 
  -6   6   9       61.36       61.49      8.14 o 
  -5   6   9      112.82      125.68     11.38 o 
  -4   6   9      224.54      230.32      9.93 o 
  -3   6   9      126.23      160.07      9.72 o 
  -2   6   9      139.23      177.16      8.60 o 
  -1   6   9      176.21      210.38     13.97 o 
   0   6   9      142.56      155.16     13.74 o 
   1   6   9       84.59       75.22     17.11 o 
   2   6   9       48.50       18.72     11.27 o 
   3   6   9       88.66      101.28     24.67 o 
   4   6   9      102.99      157.01     18.64 o 
   5   6   9       46.04       37.39     25.38 o 
   6   6   9        8.45        3.92     10.36 o 
  -7   7   9        3.58        2.68      8.15 o 
  -6   7   9       12.11        5.49      5.29 o 
  -5   7   9        7.24        6.75      4.66 o 
  -4   7   9        4.93        3.95      4.17 o 
  -3   7   9       14.79       14.51      5.34 o 
  -2   7   9       23.27       16.22      5.32 o 
  -1   7   9       12.23        8.01      4.51 o 
   0   7   9       18.13        1.61      3.24 o 
   1   7   9        6.11        4.16      5.41 o 
   2   7   9        8.60        1.41      3.51 o 
   3   7   9        4.81        6.46      9.04 o 
   4   7   9        0.65        2.17     13.46 o 
  -4   8   9        0.37       -2.67      4.79 o 
  -3   8   9        1.74        2.11      4.91 o 
  -2   8   9        0.00        3.66      5.83 o 
  -1   8   9        2.63       -0.64      5.60 o 
   0   8   9        1.61        1.04      5.73 o 
   1   8   9        0.09       -7.80     12.12 o 
 -11   0  10      123.43       32.96     16.48 o 
 -10   0  10      224.59      236.68     28.62 o 
  -9   0  10      486.26      509.80     24.01 o 
  -8   0  10     1578.35     1488.76     35.05 o 
  -7   0  10      863.03      866.54     22.75 o 
  -6   0  10      728.50      669.30     25.33 o 
  -5   0  10     1188.72     1084.40     32.30 o 
  -4   0  10     2165.11     2209.24     47.90 o 
  -3   0  10     3001.18     2866.97     58.54 o 
  -2   0  10     1890.55     1684.75     36.70 o 
  -1   0  10     1308.73     1418.74     35.25 o 
   0   0  10     2378.12     2010.59     41.88 o 
   1   0  10     1217.94     1219.17     31.74 o 
   2   0  10      811.42      808.47     21.75 o 
   3   0  10      843.80      852.67     26.67 o 
   4   0  10      637.58      637.82     23.28 o 
   5   0  10      813.24      840.90     43.11 o 
   6   0  10      199.17      214.28     11.19 o 
   7   0  10      110.66      110.99     13.03 o 
   8   0  10       66.26       71.13     10.14 o 
   9   0  10       41.86       14.37     13.41 o 
 -11   1  10       65.50       44.82     11.29 o 
 -10   1  10      120.55      130.10     13.32 o 
  -9   1  10      130.20      144.45     11.68 o 
  -8   1  10      150.01      158.84      8.41 o 
  -7   1  10      319.64      312.49     10.76 o 
  -6   1  10      592.05      600.59     15.35 o 
  -5   1  10      502.72      482.96     13.61 o 
  -4   1  10     1304.23     1202.63     22.21 o 
  -3   1  10      982.27      963.18     17.75 o 
  -2   1  10     1206.33     1180.79     20.01 o 
  -1   1  10     1006.64      978.11     18.27 o 
   0   1  10      399.98      447.28     13.93 o 
   1   1  10      691.37      629.90     14.99 o 
   2   1  10      346.00      367.19     11.64 o 
   3   1  10      178.33      180.16      9.12 o 
   4   1  10      230.83      235.51      8.79 o 
   5   1  10       99.64      125.95      8.14 o 
   6   1  10      178.43      190.14      8.20 o 
   7   1  10       72.32       94.91      7.93 o 
   8   1  10       36.29       30.52      8.08 o 
   9   1  10       24.84       32.65      9.23 o 
 -11   2  10        0.70        2.93      4.54 o 
 -10   2  10        0.48        5.04      5.94 o 
  -9   2  10       15.75       14.31      5.70 o 
  -8   2  10       38.54       50.29      7.18 o 
  -7   2  10        1.53        4.85      4.15 o 
  -6   2  10      129.79      134.93      9.62 o 
  -5   2  10      121.59      107.20      6.75 o 
  -4   2  10        0.08        3.09      3.52 o 
  -3   2  10       12.38       13.79      4.97 o 
  -2   2  10       16.75       18.49      4.64 o 
  -1   2  10       41.71       33.47      5.16 o 
   0   2  10        0.62       23.36      4.80 o 
   1   2  10       81.86       86.74      5.98 o 
   2   2  10       52.94       60.90      5.85 o 
   3   2  10        0.48       13.12      4.04 o 
   4   2  10        2.79       14.55      4.46 o 
   5   2  10       16.20       16.96      3.65 o 
   6   2  10        0.39        0.97      2.52 o 
   7   2  10        1.69        3.96      3.88 o 
   8   2  10        2.29        3.11      7.41 o 
   9   2  10        0.31        5.93      8.86 o 
 -11   3  10       64.08       46.28     10.20 o 
 -10   3  10       67.58       58.88      9.13 o 
  -9   3  10       59.09       39.54     10.99 o 
  -8   3  10       77.31       99.09      7.57 o 
  -7   3  10      248.32      266.81     14.32 o 
  -6   3  10      447.30      478.89     12.76 o 
  -5   3  10      529.37      539.08     13.68 o 
  -4   3  10      768.53      777.13     18.21 o 
  -3   3  10      764.58      764.21     17.21 o 
  -2   3  10      783.46      800.72     17.11 o 
  -1   3  10      298.34      323.90      9.76 o 
   0   3  10      322.90      351.70     11.78 o 
   1   3  10      306.60      334.86     11.55 o 
   2   3  10      398.56      400.53     11.72 o 
   3   3  10       88.73      128.26      8.49 o 
   4   3  10       94.69      118.52      7.32 o 
   5   3  10      106.55      129.62     11.06 o 
   6   3  10      138.49      143.49     15.98 o 
   7   3  10       73.87       73.59     29.64 o 
   8   3  10       22.57       13.47     12.41 o 
 -10   4  10       91.86       63.42     11.91 o 
  -9   4  10       89.15       76.82     14.06 o 
  -8   4  10      180.87      176.95     16.82 o 
  -7   4  10      370.54      401.50     15.34 o 
  -6   4  10      768.33      826.10     19.01 o 
  -5   4  10      931.39     1030.26     23.67 o 
  -4   4  10      690.52      746.24     17.57 o 
  -3   4  10      717.70      736.35     15.98 o 
  -2   4  10      687.77      767.46     16.77 o 
  -1   4  10      403.61      436.96     11.37 o 
   0   4  10      459.20      506.59     21.26 o 
   1   4  10      282.76      322.31     10.14 o 
   2   4  10      456.06      460.94     22.26 o 
   3   4  10      309.88      314.01     24.25 o 
   4   4  10      189.61      180.04     16.42 o 
   5   4  10      114.95      102.14     14.01 o 
   6   4  10      122.99      125.07     34.92 o 
   7   4  10       57.01       62.23     23.74 o 
  -9   5  10       66.90       53.44     11.01 o 
  -8   5  10       85.27       79.47     11.42 o 
  -7   5  10       58.06       48.38      7.46 o 
  -6   5  10       66.90       74.07      9.12 o 
  -5   5  10       69.94       85.15      7.32 o 
  -4   5  10      192.33      213.56     10.92 o 
  -3   5  10       96.63      112.45      7.58 o 
  -2   5  10      156.84      184.23      9.30 o 
  -1   5  10      255.61      269.21     13.30 o 
   0   5  10      158.98      155.82      8.76 o 
   1   5  10       88.21       82.72      5.78 o 
   2   5  10       32.17       24.95      7.09 o 
   3   5  10       67.08       26.16      9.03 o 
   4   5  10       91.54       96.03     24.74 o 
   5   5  10       29.22       25.64     22.80 o 
   6   5  10        6.36       14.23     13.81 o 
   7   5  10       16.13       22.79     16.08 o 
  -8   6  10        2.80        5.24      7.91 o 
  -7   6  10        0.11        4.36      5.93 o 
  -6   6  10        0.10        3.49      4.22 o 
  -5   6  10        0.57        3.75      4.17 o 
  -4   6  10        1.67       -0.83      3.44 o 
  -3   6  10        1.80        0.62      3.14 o 
  -2   6  10        0.01        0.72      2.68 o 
  -1   6  10        0.61       -0.47      2.62 o 
   0   6  10        1.26        0.11      2.00 o 
   1   6  10        0.16        2.06      2.52 o 
   2   6  10        0.01        0.02      2.46 o 
   3   6  10        0.03        0.22      1.54 o 
   4   6  10        0.35        0.85      9.53 o 
   5   6  10        0.09        0.28      8.74 o 
  -6   7  10       21.44       14.04      5.95 o 
  -5   7  10       49.17       32.59     10.37 o 
  -4   7  10       42.32       24.37      7.10 o 
  -3   7  10       40.59       20.89      7.30 o 
  -2   7  10       28.26       10.80      5.96 o 
  -1   7  10       59.80       25.62     12.67 o 
   0   7  10       40.15        6.59      6.13 o 
   1   7  10       31.22        7.45      5.43 o 
   2   7  10       13.68       15.02     17.34 o 
   3   7  10       37.33       22.20     20.46 o 
  -2   8  10       34.42       21.33     20.74 o 
  -1   8  10       30.41       12.32     11.03 o 
 -11   1  11       35.61       11.80      7.57 o 
 -10   1  11       72.10       61.58     10.16 o 
  -9   1  11      224.86      240.29     12.75 o 
  -8   1  11      545.36      571.56     19.06 o 
  -7   1  11      247.85      270.16     13.16 o 
  -6   1  11      100.05      103.93      7.92 o 
  -5   1  11      322.56      342.47     12.74 o 
  -4   1  11      517.27      505.45     15.99 o 
  -3   1  11      703.90      699.39     16.86 o 
  -2   1  11      293.76      290.30     10.90 o 
  -1   1  11      654.30      639.25     15.36 o 
   0   1  11      932.00      841.29     18.04 o 
   1   1  11      562.31      591.31     14.86 o 
   2   1  11      114.60      108.86      7.08 o 
   3   1  11      210.89      249.15     12.16 o 
   4   1  11      233.87      241.45     10.50 o 
   5   1  11      291.47      292.96     11.69 o 
   6   1  11       66.00       83.05      6.24 o 
   7   1  11       25.27       13.45      5.11 o 
   8   1  11       20.45       14.96      6.03 o 
 -11   2  11       60.46       46.22      7.48 o 
 -10   2  11      160.22      158.05     11.22 o 
  -9   2  11      241.19      244.63     14.13 o 
  -8   2  11      341.97      351.40     15.23 o 
  -7   2  11      478.88      491.81     14.82 o 
  -6   2  11      614.28      662.17     18.71 o 
  -5   2  11      264.14      257.37     10.76 o 
  -4   2  11      464.91      463.85     14.37 o 
  -3   2  11      182.18      186.01      9.47 o 
  -2   2  11      319.40      332.45     12.67 o 
  -1   2  11      309.06      328.31     12.55 o 
   0   2  11      403.16      428.05     11.85 o 
   1   2  11      750.33      730.95     17.21 o 
   2   2  11      666.59      701.43     15.78 o 
   3   2  11      254.66      256.53     10.17 o 
   4   2  11      220.95      241.22     13.08 o 
   5   2  11       86.71       91.35     20.17 o 
   6   2  11      101.61       89.08      9.54 o 
   7   2  11       43.68       40.47     15.69 o 
   8   2  11       16.22       10.96      6.32 o 
 -10   3  11       86.94       83.77     11.22 o 
  -9   3  11       32.14       27.50      6.43 o 
  -8   3  11       67.21       74.97      9.28 o 
  -7   3  11      147.60      160.73      9.70 o 
  -6   3  11      408.85      411.25     17.14 o 
  -5   3  11      407.94      459.96     12.81 o 
  -4   3  11      302.80      298.97     11.65 o 
  -3   3  11      334.18      353.67     11.74 o 
  -2   3  11      555.74      598.93     15.78 o 
  -1   3  11      100.45       88.09      7.41 o 
   0   3  11      234.10      250.83     10.36 o 
   1   3  11       85.34      107.12      7.97 o 
   2   3  11      431.77      405.75     14.00 o 
   3   3  11      219.08      277.47     11.21 o 
   4   3  11      104.32      120.04      7.39 o 
   5   3  11       56.98       40.31     14.61 o 
   6   3  11       73.08       88.27     10.71 o 
   7   3  11       36.81        6.82      9.56 o 
   8   3  11       33.23       18.37     21.25 o 
 -10   4  11        2.97        3.89      4.62 o 
  -9   4  11        1.66        4.23      4.25 o 
  -8   4  11        1.94        0.43      3.37 o 
  -7   4  11       22.19       15.89      6.48 o 
  -6   4  11       18.09       15.65      5.52 o 
  -5   4  11       28.58       34.44      7.36 o 
  -4   4  11        4.97        4.70      4.20 o 
  -3   4  11       20.01       22.28      5.11 o 
  -2   4  11       19.68       24.00      5.40 o 
  -1   4  11        0.23        2.17      3.04 o 
   0   4  11       22.42       20.99      4.25 o 
   1   4  11       28.11       25.37      4.34 o 
   2   4  11       61.73       39.51      5.11 o 
   3   4  11        2.77        1.16      2.75 o 
   4   4  11        0.16        1.81      1.94 o 
   5   4  11        1.55       -0.10      2.60 o 
   6   4  11        6.57        5.78      6.52 o 
   7   4  11        0.47        1.60      7.52 o 
  -9   5  11       32.24       25.29      7.18 o 
  -8   5  11       43.00       39.99      7.54 o 
  -7   5  11       64.42       64.60      7.27 o 
  -6   5  11      114.18      144.12     12.59 o 
  -5   5  11       94.16       96.37      8.11 o 
  -4   5  11      101.16      129.24     10.51 o 
  -3   5  11      110.12      118.90      8.71 o 
  -2   5  11       85.69      103.37      7.67 o 
  -1   5  11       50.41       53.54      8.09 o 
   0   5  11       37.10       29.11      6.55 o 
   1   5  11       49.91       46.32      9.38 o 
   2   5  11       76.17       89.71      9.74 o 
   3   5  11       65.49       80.15     15.29 o 
   4   5  11       35.09       26.32      7.54 o 
   5   5  11       20.95       26.75     15.13 o 
   6   5  11       15.62       26.61     16.08 o 
  -7   6  11       71.06       58.83      7.70 o 
  -6   6  11       40.17       38.32      7.57 o 
  -5   6  11       72.05       59.84     10.33 o 
  -4   6  11       85.90       71.93     16.95 o 
  -3   6  11       70.81       79.46      7.92 o 
  -2   6  11       88.95      113.15      8.12 o 
  -1   6  11      147.33      155.49     11.93 o 
   0   6  11      102.24      116.73     10.30 o 
   1   6  11       71.38       78.49      7.28 o 
   2   6  11       33.40       20.19     13.00 o 
   3   6  11       52.71        1.59      4.45 o 
   4   6  11       55.92       43.67     32.19 o 
   5   6  11       24.30       35.54     20.88 o 
  -5   7  11       18.92       11.63      6.25 o 
  -4   7  11       10.87        8.59      5.71 o 
  -3   7  11       15.63        1.26      4.13 o 
  -2   7  11       14.23        2.52      3.93 o 
  -1   7  11       14.02        4.15      4.55 o 
   0   7  11       18.29        4.10      4.72 o 
   1   7  11       13.17        2.43      4.74 o 
   2   7  11       16.24       23.07     15.56 o 
 -11   0  12       59.08       31.34     16.90 o 
 -10   0  12       79.19       60.82     25.47 o 
  -9   0  12      175.13      212.17     17.11 o 
  -8   0  12      355.70      355.13     17.50 o 
  -7   0  12      191.60      205.05     18.77 o 
  -6   0  12      129.05      137.69     13.29 o 
  -5   0  12      732.19      710.49     24.87 o 
  -4   0  12      719.93      704.08     28.03 o 
  -3   0  12      935.20      977.70     32.92 o 
  -2   0  12      535.22      522.03     23.33 o 
  -1   0  12      913.99      964.56     37.95 o 
   0   0  12     1320.21     1196.64     42.44 o 
   1   0  12      379.58      406.48     26.59 o 
   2   0  12       55.51       66.65     10.25 o 
   3   0  12       91.49       99.79     15.03 o 
   4   0  12      161.45      183.62     20.64 o 
   5   0  12      212.77      218.94     15.08 o 
   6   0  12       62.77       70.18     21.06 o 
   7   0  12       27.22       13.12     12.02 o 
   8   0  12       33.44       13.46     13.25 o 
 -11   1  12       47.08       45.49      8.21 o 
 -10   1  12       88.30       96.85      8.87 o 
  -9   1  12      102.50      106.97      8.75 o 
  -8   1  12      139.03      182.52     12.61 o 
  -7   1  12      173.79      184.90     10.71 o 
  -6   1  12      382.29      343.84     14.14 o 
  -5   1  12      232.36      282.14     12.63 o 
  -4   1  12      603.50      523.32     15.98 o 
  -3   1  12      345.14      363.79     13.12 o 
  -2   1  12      440.28      500.53     13.82 o 
  -1   1  12      401.84      349.60     11.70 o 
   0   1  12      271.91      309.83     12.07 o 
   1   1  12      384.81      383.78     12.90 o 
   2   1  12      259.48      256.98     11.12 o 
   3   1  12      121.76      136.44     11.40 o 
   4   1  12      114.64      119.16     16.32 o 
   5   1  12       49.00       46.86      9.81 o 
   6   1  12       49.00       28.48      7.34 o 
   7   1  12       27.93       10.75      5.26 o 
   8   1  12       11.38       -1.07      5.03 o 
 -10   2  12       17.46       15.23      7.57 o 
  -9   2  12        0.20       -1.03      4.25 o 
  -8   2  12        1.59        2.20      4.09 o 
  -7   2  12        0.04        5.70      6.52 o 
  -6   2  12        0.00        1.03      3.25 o 
  -5   2  12       64.60       67.39      7.89 o 
  -4   2  12      115.73      116.24      9.30 o 
  -3   2  12       59.79       62.96      7.66 o 
  -2   2  12        5.76        3.51      4.20 o 
  -1   2  12       65.08       73.00      7.76 o 
   0   2  12       13.78       11.10      5.05 o 
   1   2  12        4.95        5.07      4.19 o 
   2   2  12       75.46       64.82      7.52 o 
   3   2  12        4.22        6.28      4.58 o 
   4   2  12        9.20       10.83      5.19 o 
   5   2  12       24.38       11.39      6.07 o 
   6   2  12        0.84        1.78      3.17 o 
   7   2  12        0.88        0.06      2.38 o 
 -10   3  12       76.07       60.71      9.77 o 
  -9   3  12       76.91       66.50      9.73 o 
  -8   3  12       80.03       80.80      9.80 o 
  -7   3  12      148.58      166.91      9.88 o 
  -6   3  12      183.31      202.65     12.05 o 
  -5   3  12      211.79      221.50     10.62 o 
  -4   3  12      268.40      275.95     11.08 o 
  -3   3  12      211.02      234.19     10.88 o 
  -2   3  12      275.44      285.04     11.27 o 
  -1   3  12      140.46      153.75     11.88 o 
   0   3  12      237.40      258.73     16.06 o 
   1   3  12      257.10      260.14     10.68 o 
   2   3  12      273.96      284.58     11.05 o 
   3   3  12       83.59       98.42     10.87 o 
   4   3  12       61.70       46.63     17.28 o 
   5   3  12       31.00       -0.01      3.09 o 
   6   3  12       38.63       18.10     10.14 o 
   7   3  12       13.92        2.53      4.73 o 
  -9   4  12      105.31      100.13     12.64 o 
  -8   4  12      153.99      173.10     11.75 o 
  -7   4  12       95.66      114.88     10.59 o 
  -6   4  12      152.82      195.56     11.82 o 
  -5   4  12       59.65       71.25      7.93 o 
  -4   4  12      107.32      143.55      8.57 o 
  -3   4  12      225.55      252.66     13.50 o 
  -2   4  12      374.98      384.52     13.35 o 
  -1   4  12      232.58      272.36     13.97 o 
   0   4  12      272.24      281.50     11.19 o 
   1   4  12      207.34      237.17     11.99 o 
   2   4  12      266.36      289.92     18.81 o 
   3   4  12      136.74      167.39     16.06 o 
   4   4  12       38.69       29.10     11.25 o 
   5   4  12       26.33       28.17      7.33 o 
   6   4  12       23.84       35.32     13.25 o 
  -8   5  12       28.64       27.97      7.42 o 
  -7   5  12       48.55       40.11      7.29 o 
  -6   5  12       36.60       35.33      8.94 o 
  -5   5  12       66.49       71.41      7.70 o 
  -4   5  12      102.50      107.94     13.33 o 
  -3   5  12       74.70       97.78      9.08 o 
  -2   5  12       96.52      125.12      9.86 o 
  -1   5  12      129.62      144.09      8.55 o 
   0   5  12       69.89       90.43     10.96 o 
   1   5  12       37.76       34.68      7.88 o 
   2   5  12       12.72       14.75      4.32 o 
   3   5  12       26.43       26.15      5.90 o 
   4   5  12       39.40       15.53      5.65 o 
   5   5  12       14.08       13.91     14.30 o 
  -7   6  12        9.19        9.09      5.58 o 
  -6   6  12        1.55        5.47      5.29 o 
  -5   6  12        1.96        3.99      4.87 o 
  -4   6  12        5.00        1.92      4.14 o 
  -3   6  12        5.74        0.91      3.77 o 
  -2   6  12        6.45        0.31      2.89 o 
  -1   6  12        3.24       -0.28      2.76 o 
   0   6  12        2.11       -1.67      3.15 o 
   1   6  12        6.16        2.34      3.17 o 
   2   6  12        5.83        4.50      5.44 o 
   3   6  12        5.17        5.02     20.83 o 
   4   6  12        4.31       -0.69      7.13 o 
  -4   7  12       18.92        9.97      5.80 o 
  -3   7  12       28.08        3.79      4.49 o 
  -2   7  12       18.51        1.02      3.97 o 
  -1   7  12       49.73        9.75      6.52 o 
   0   7  12       25.96        7.25      5.33 o 
   1   7  12       21.22        3.14      5.32 o 
 -10   1  13       44.40       36.58      9.94 o 
  -9   1  13      185.39      198.61     12.37 o 
  -8   1  13      299.60      294.13     13.14 o 
  -7   1  13      245.23      247.18     12.67 o 
  -6   1  13      203.17      207.32     12.54 o 
  -5   1  13      478.63      504.18     17.14 o 
  -4   1  13      272.42      264.86     12.65 o 
  -3   1  13      160.42      166.42     10.56 o 
  -2   1  13       53.42       53.49      7.57 o 
  -1   1  13      320.11      321.57     13.04 o 
   0   1  13      501.54      489.99     17.49 o 
   1   1  13      186.36      182.98     10.52 o 
   2   1  13       31.96       31.51      6.68 o 
   3   1  13       80.64       64.94      8.55 o 
   4   1  13      121.87      125.17     27.33 o 
   5   1  13      111.45      111.64     10.01 o 
   6   1  13       26.13        6.44      4.44 o 
   7   1  13       16.47       10.73      5.95 o 
 -10   2  13      170.47      156.97     12.73 o 
  -9   2  13      164.64      179.79     12.29 o 
  -8   2  13      176.53      194.62     13.33 o 
  -7   2  13      245.28      291.20     14.22 o 
  -6   2  13      488.49      496.45     16.09 o 
  -5   2  13      550.12      539.06     15.24 o 
  -4   2  13     1062.05     1017.72     23.49 o 
  -3   2  13      816.42      846.15     23.59 o 
  -2   2  13      932.10      937.61     24.41 o 
  -1   2  13      590.58      658.81     20.38 o 
   0   2  13      433.74      495.24     14.98 o 
   1   2  13      388.47      405.69     13.61 o 
   2   2  13      328.01      375.76     14.42 o 
   3   2  13      166.39      195.37     10.38 o 
   4   2  13      181.69      206.39     10.90 o 
   5   2  13       99.80      125.51      9.36 o 
   6   2  13       94.78       96.33     17.08 o 
   7   2  13       49.89       10.55      7.95 o 
  -9   3  13        7.59        0.78      4.07 o 
  -8   3  13       56.50       59.86      8.65 o 
  -7   3  13       76.95       86.81      9.97 o 
  -6   3  13      205.47      241.34     12.50 o 
  -5   3  13      137.98      155.34     11.77 o 
  -4   3  13      205.62      241.96     11.33 o 
  -3   3  13      302.76      339.64     12.60 o 
  -2   3  13      317.18      333.79     12.06 o 
  -1   3  13       49.04       54.55     10.32 o 
   0   3  13       42.54       46.08      8.25 o 
   1   3  13       39.28       46.22     11.67 o 
   2   3  13      131.73      135.73     22.99 o 
   3   3  13       66.52       66.10     18.05 o 
   4   3  13       18.08        9.11      5.69 o 
   5   3  13       16.21        6.69      4.82 o 
   6   3  13       23.18        6.33      6.15 o 
  -9   4  13        1.18        4.11      5.45 o 
  -8   4  13        7.65        4.73      6.14 o 
  -7   4  13        8.26       -0.26      3.03 o 
  -6   4  13        1.83       -2.01      5.22 o 
  -5   4  13        0.02        2.62      4.49 o 
  -4   4  13        0.07        5.14      4.96 o 
  -3   4  13        1.76        0.57      2.92 o 
  -2   4  13        0.01       -1.55      3.44 o 
  -1   4  13        9.54        6.27      4.69 o 
   0   4  13        6.77        9.74      6.73 o 
   1   4  13        2.12        1.20      3.01 o 
   2   4  13        0.05        0.36      3.34 o 
   3   4  13        1.76        2.16      3.23 o 
   4   4  13        2.43        1.01      3.83 o 
   5   4  13        0.48        1.38      4.16 o 
  -7   5  13       47.55       31.22      8.21 o 
  -6   5  13       75.45       63.03     10.99 o 
  -5   5  13       70.33       46.76      9.94 o 
  -4   5  13      110.81      115.76     15.39 o 
  -3   5  13      147.98      169.11      9.80 o 
  -2   5  13      134.50      143.77      9.62 o 
  -1   5  13       66.35       77.97      7.21 o 
   0   5  13       55.96       71.59      9.32 o 
   1   5  13       46.91       40.86      8.64 o 
   2   5  13       54.16       66.33     10.48 o 
   3   5  13       38.13       33.39      9.38 o 
   4   5  13       19.52       14.63     10.40 o 
  -6   6  13       62.33       63.58      9.94 o 
  -5   6  13       94.05       97.80     25.43 o 
  -4   6  13       88.99       98.17     14.43 o 
  -3   6  13       66.66       82.65     23.37 o 
  -2   6  13       49.86        0.60      3.80 o 
  -1   6  13       80.91       29.31     19.57 o 
   0   6  13       43.58       30.69     11.38 o 
   1   6  13       44.24       34.30     11.29 o 
   2   6  13       18.16       14.80      7.21 o 
 -10   0  14      104.91      102.94     15.60 o 
  -9   0  14      218.32      244.87     19.60 o 
  -8   0  14      302.16      299.30     20.62 o 
  -7   0  14      245.77      289.31     41.26 o 
  -6   0  14      269.11      315.60     20.40 o 
  -5   0  14      549.65      557.68     25.28 o 
  -4   0  14      298.62      305.83     22.31 o 
  -3   0  14      183.06      207.27     15.90 o 
  -2   0  14      141.97      140.46     13.73 o 
  -1   0  14      466.99      481.81     21.63 o 
   0   0  14      677.15      686.18     29.40 o 
   1   0  14      307.56      310.49     21.11 o 
   2   0  14      112.18      145.62     16.03 o 
   3   0  14      172.06      186.84     16.04 o 
   4   0  14      151.30      168.75     21.62 o 
   5   0  14      108.42       99.88     63.88 o 
   6   0  14       32.05       14.78     10.22 o 
 -10   1  14       45.56       40.78      8.54 o 
  -9   1  14       64.54       58.36      9.27 o 
  -8   1  14       78.44       81.15     11.83 o 
  -7   1  14       79.94      106.68     10.47 o 
  -6   1  14      120.18      119.17     11.38 o 
  -5   1  14       48.20       59.65      8.43 o 
  -4   1  14       92.19       82.24      9.68 o 
  -3   1  14       22.19       22.88      6.97 o 
  -2   1  14       51.19       48.92      7.56 o 
  -1   1  14       37.60       41.32      7.13 o 
   0   1  14       55.76       58.10      8.47 o 
   1   1  14       66.59       73.66      8.90 o 
   2   1  14       83.42      100.96      9.44 o 
   3   1  14       37.47       23.92     11.51 o 
   4   1  14       39.46       11.46      7.82 o 
   5   1  14       14.48        8.80      7.68 o 
   6   1  14       10.23        2.28      4.03 o 
  -9   2  14       10.84       12.06      9.30 o 
  -8   2  14        1.59        3.11      5.22 o 
  -7   2  14        0.50        0.50      4.58 o 
  -6   2  14        0.25        2.93      5.11 o 
  -5   2  14        8.19        8.80      5.19 o 
  -4   2  14        1.09        3.45      5.14 o 
  -3   2  14       30.02       36.80      8.03 o 
  -2   2  14       34.99       24.05      7.99 o 
  -1   2  14       11.68        9.94      6.44 o 
   0   2  14       34.34       33.87      7.53 o 
   1   2  14        2.17        2.85      4.54 o 
   2   2  14        8.42        2.24      4.63 o 
   3   2  14        0.12       -0.52      3.96 o 
   4   2  14        1.40        1.22      4.66 o 
   5   2  14        0.84        0.50      4.69 o 
   6   2  14        2.57        1.13      3.88 o 
  -9   3  14       63.54       58.05      9.19 o 
  -8   3  14       67.25       68.41     10.15 o 
  -7   3  14       95.48       74.28     16.38 o 
  -6   3  14      118.90      137.54     11.13 o 
  -5   3  14      104.13      124.64      9.46 o 
  -4   3  14      111.34      100.50     14.83 o 
  -3   3  14       67.95       84.96      8.57 o 
  -2   3  14       91.75      112.94      8.90 o 
  -1   3  14       61.07       91.60      9.60 o 
   0   3  14       59.25       81.30     11.43 o 
   1   3  14       89.37      113.32      9.36 o 
   2   3  14       94.31       96.72     14.64 o 
   3   3  14       50.00       22.95     10.54 o 
   4   3  14       42.58        0.66      5.45 o 
   5   3  14       15.48        4.03      4.84 o 
  -8   4  14      102.90      113.82     13.59 o 
  -7   4  14       82.16       68.25     15.16 o 
  -6   4  14      140.49      161.22     11.19 o 
  -5   4  14       95.11      100.01      9.25 o 
  -4   4  14      138.38      181.46     14.62 o 
  -3   4  14      211.23      248.21     13.03 o 
  -2   4  14      180.05      197.96     12.20 o 
  -1   4  14       69.39       81.03     15.30 o 
   0   4  14       77.76       78.56     10.11 o 
   1   4  14       63.84       60.68      9.55 o 
   2   4  14      104.48      106.49     15.85 o 
   3   4  14       66.03       62.17     16.57 o 
   4   4  14       32.90       16.26      8.74 o 
  -7   5  14       23.55       24.66      7.72 o 
  -6   5  14        3.13        4.04      6.13 o 
  -5   5  14        4.08        1.33      4.25 o 
  -4   5  14        6.33        3.70      4.87 o 
  -3   5  14        1.69        0.28      3.29 o 
  -2   5  14        5.50        0.59      3.23 o 
  -1   5  14       23.19       10.60      6.58 o 
   0   5  14       16.50       14.12      5.51 o 
   1   5  14       18.56       19.22      5.08 o 
   2   5  14        3.10        6.10      5.47 o 
   3   5  14        5.15        5.86      6.54 o 
  -4   6  14        0.32       -4.66      5.32 o 
  -3   6  14        0.82        0.32      4.02 o 
  -2   6  14        0.65       -0.02      2.77 o 
  -1   6  14        0.43        0.91      3.88 o 
   0   6  14        0.00       -0.97      3.28 o 
   1   6  14        0.92       -0.07      4.34 o 
  -9   1  15       64.20       77.85     10.05 o 
  -8   1  15       43.25       48.43      9.42 o 
  -7   1  15       25.94       32.31      9.75 o 
  -6   1  15       75.20       76.71     10.85 o 
  -5   1  15      240.31      232.97     16.00 o 
  -4   1  15      211.84      219.70     12.87 o 
  -3   1  15      176.95      176.05     11.58 o 
  -2   1  15      178.26      215.70     17.50 o 
  -1   1  15      364.80      376.08     20.17 o 
   0   1  15      338.39      369.53     17.46 o 
   1   1  15      113.25      134.03     11.28 o 
   2   1  15       25.79       15.65     10.75 o 
   3   1  15       49.67       16.78     11.66 o 
   4   1  15       33.86        4.94      7.16 o 
   5   1  15       26.86        9.07      6.47 o 
  -9   2  15      100.50      101.84     12.84 o 
  -8   2  15      102.53      101.98     10.67 o 
  -7   2  15      150.45      184.36     13.65 o 
  -6   2  15      226.64      236.14     14.40 o 
  -5   2  15      218.29      251.40     13.28 o 
  -4   2  15      324.19      323.71     16.40 o 
  -3   2  15      225.65      275.19     14.01 o 
  -2   2  15      315.56      348.45     19.38 o 
  -1   2  15      217.40      230.65     12.75 o 
   0   2  15      172.52      198.33     14.12 o 
   1   2  15      148.16      176.33     13.81 o 
   2   2  15      136.69      159.24     11.22 o 
   3   2  15       70.49       14.38     12.01 o 
   4   2  15       66.53        1.74      6.45 o 
   5   2  15       24.96       18.66     10.88 o 
  -8   3  15      137.33      156.21     12.26 o 
  -7   3  15       93.32      113.49     12.22 o 
  -6   3  15      102.89       96.67     14.87 o 
  -5   3  15       36.62       32.25      7.41 o 
  -4   3  15       59.86       61.72     11.85 o 
  -3   3  15      132.48      139.54     18.26 o 
  -2   3  15      135.43      147.02     10.78 o 
  -1   3  15       62.01       43.98     13.43 o 
   0   3  15       74.85       56.27     18.01 o 
   1   3  15       77.92       56.61     22.62 o 
   2   3  15      100.36      105.08     25.42 o 
   3   3  15       42.45       10.84      7.50 o 
   4   3  15       19.01        5.01      5.72 o 
  -7   4  15        0.08       -1.15      5.98 o 
  -6   4  15        4.75        8.14      5.93 o 
  -5   4  15        1.16        0.56      4.47 o 
  -4   4  15        0.19        3.73      4.99 o 
  -3   4  15        1.53        3.31      4.45 o 
  -2   4  15        2.19        1.55      5.48 o 
  -1   4  15        0.38       -0.41      3.72 o 
   0   4  15        0.03        3.64      4.28 o 
   1   4  15        0.68       -0.51      3.27 o 
   2   4  15        5.12        2.06      4.10 o 
   3   4  15        2.29        0.98      4.11 o 
  -5   5  15       28.15       26.86      8.26 o 
  -4   5  15       32.88       26.82      9.63 o 
  -3   5  15       51.42       39.79     13.54 o 
  -2   5  15       47.08       14.61     11.69 o 
  -1   5  15       26.04       20.53      7.21 o 
   0   5  15       31.00       27.18      7.66 o 
   1   5  15       22.38       18.84      7.29 o 
  -8   0  16      113.72       87.20     18.75 o 
  -7   0  16      129.11      134.30     37.90 o 
  -6   0  16      261.91      300.09     28.00 o 
  -5   0  16      337.24      356.88     24.23 o 
  -4   0  16      187.60      201.79     22.87 o 
  -3   0  16       85.65      112.87     15.54 o 
  -2   0  16       45.48       79.92     13.84 o 
  -1   0  16      119.23      145.29     19.30 o 
   0   0  16      102.87      131.60     15.96 o 
   1   0  16       52.30       67.33     12.94 o 
   2   0  16       22.68       25.33     12.65 o 
   3   0  16       64.54       44.50     34.59 o 
   4   0  16       33.08       16.33     10.31 o 
  -8   1  16       49.36       50.57     11.81 o 
  -7   1  16       72.51       81.17     11.03 o 
  -6   1  16      103.67       99.49     15.59 o 
  -5   1  16      115.68      129.14     12.15 o 
  -4   1  16      171.69      178.36     15.48 o 
  -3   1  16      143.42      157.07     12.28 o 
  -2   1  16      188.57      207.14     13.30 o 
  -1   1  16      118.39      141.29     13.93 o 
   0   1  16       91.86       99.79     10.45 o 
   1   1  16       58.45       57.38     12.59 o 
   2   1  16       60.35       29.46     15.44 o 
   3   1  16       34.98       12.09      9.11 o 
   4   1  16       36.93        9.42      7.35 o 
  -8   2  16        0.42        5.49      6.38 o 
  -7   2  16        5.44        5.16      5.83 o 
  -6   2  16        7.63        5.90      6.51 o 
  -5   2  16       28.89       20.77      7.02 o 
  -4   2  16        2.15        2.90      5.32 o 
  -3   2  16        1.78       -0.03      4.59 o 
  -2   2  16        3.05        2.95      7.19 o 
  -1   2  16        4.76        3.22      5.68 o 
   0   2  16        5.32        3.28      5.58 o 
   1   2  16        0.47        4.85      9.13 o 
   2   2  16        0.26       -4.80      6.81 o 
   3   2  16        3.27        2.42      6.03 o 
   4   2  16        1.28        0.83      4.49 o 
  -7   3  16       27.43       25.71     10.62 o 
  -6   3  16       56.62       58.41     12.86 o 
  -5   3  16       48.81       44.94     10.68 o 
  -4   3  16       80.11       64.67     13.34 o 
  -3   3  16       74.20       72.05     11.83 o 
  -2   3  16      103.13       89.32     15.46 o 
  -1   3  16       65.85       57.75     15.03 o 
   0   3  16       26.90       29.40      9.96 o 
   1   3  16       25.88       17.89      8.98 o 
   2   3  16       26.65        8.54      6.29 o 
   3   3  16       17.88       11.28      8.33 o 
  -6   4  16       52.94       38.09      9.95 o 
  -5   4  16       50.58       40.73      9.10 o 
  -4   4  16       60.94       54.68      9.43 o 
  -3   4  16       94.06       72.93     22.08 o 
  -2   4  16       81.21       87.96     10.47 o 
  -1   4  16       34.17       27.68      9.13 o 
   0   4  16       51.40       54.31     13.16 o 
   1   4  16       25.00       19.79      6.83 o 
   2   4  16       34.06       40.25      9.85 o 
  -3   5  16       31.12       21.12      9.22 o 
  -2   5  16       16.15       14.43      7.63 o 
  -1   5  16       26.81       23.25     10.48 o 
  -7   1  17       57.08       58.82     11.90 o 
  -6   1  17       82.70       89.78     13.48 o 
  -5   1  17      104.28      121.47     15.46 o 
  -4   1  17       40.39       37.75     10.03 o 
  -3   1  17       25.27       24.44      9.03 o 
  -2   1  17       15.19       17.98     12.61 o 
  -1   1  17       54.47       55.78     10.79 o 
   0   1  17       50.25       47.43     10.11 o 
   1   1  17       36.10       35.45     12.43 o 
   2   1  17       24.51       20.96     10.36 o 
   3   1  17       41.43       28.97     14.02 o 
  -7   2  17      101.96      120.81     13.35 o 
  -6   2  17      115.61      139.49     19.16 o 
  -5   2  17       76.64       74.40     14.61 o 
  -4   2  17       86.46       69.21     20.65 o 
  -3   2  17       56.93       55.13     14.25 o 
  -2   2  17       96.73       86.41     17.82 o 
  -1   2  17       71.74       67.59     16.48 o 
   0   2  17       51.08       44.07     11.29 o 
   1   2  17       53.52       35.72     17.83 o 
   2   2  17       54.22       13.93     10.30 o 
  -6   3  17       25.00       21.87     10.54 o 
  -5   3  17       13.97       11.75      7.79 o 
  -4   3  17       29.42       26.24      8.33 o 
  -3   3  17       42.59       39.37      9.64 o 
  -2   3  17       42.30       30.98     12.23 o 
  -1   3  17       12.66        5.73      5.27 o 
   0   3  17       24.34       17.66     10.55 o 
   1   3  17       10.16        2.70      7.52 o 
  -3   4  17        3.27       -1.86      5.18 o 
  -2   4  17        7.58        8.23      7.14 o 
  -1   4  17        0.94        1.87      4.53 o 
  -6   0  18       81.02       76.39     18.44 o 
  -5   0  18      125.08      124.53     19.82 o 
  -4   0  18      123.15      113.17     22.80 o 
  -3   0  18      178.17      177.88     21.35 o 
  -2   0  18      166.68      185.98     25.00 o 
  -1   0  18      207.87      216.21     22.65 o 
   0   0  18      153.78      152.89     31.55 o 
   1   0  18       95.36      132.23     22.56 o 
  -6   1  18       35.04       33.91     15.63 o 
  -5   1  18       32.69       20.11      9.22 o 
  -4   1  18       41.20       39.90     11.32 o 
  -3   1  18       34.68       36.77     10.85 o 
  -2   1  18       49.76       38.67     11.11 o 
  -1   1  18       34.12       41.74     10.88 o 
   0   1  18       20.56       28.11     11.15 o 
   1   1  18       17.38       15.80      8.10 o 
  -5   2  18        0.18        1.21      4.86 o 
  -4   2  18        2.30        7.23      8.67 o 
  -3   2  18        0.09        5.76      8.36 o 
  -2   2  18        0.72        2.72      6.50 o 
  -1   2  18        0.82        2.16      6.26 o 
   0   2  18        0.38        0.49      6.20 o 
  -2   3  18       53.61       43.70     17.87 o 
                                                 
